# Supplementary material for: Lineage tracing of soma-to-primordial germ cell-like conversion in human tumor cell line
Source: iScience. 2026 Jun 4;29(6):116214. doi: 10.1016/j.isci.2026.116214 (PMC13254981; doi:10.1016/j.isci.2026.116214)
Supplement: Table S15. Source data for PCA coordinates [file mmc2.xlsx]

## Sheet: sheet 1
	PC1	PC2	Group	Dataset
GSM4202923_0	-2.08401	3.03886443969287	PGCLCd1	Reference
GSM4202923_0.1	1.79258524288724	5.65205817338356	PGCLCd1	Reference
GSM4202923_0.2	-2.15866	5.3759990158866	PGCLCd1	Reference
GSM4202923_0.3	5.82125025818142	7.12572464358961	PGCLCd1	Reference
GSM4202923_0.4	0.616079358091297	1.95449020117581	PGCLCd1	Reference
GSM4202923_0.5	4.12478015229434	7.22701846922755	PGCLCd1	Reference
GSM4202923_0.6	3.18280424985644	6.73262061138185	PGCLCd1	Reference
GSM4202923_0.7	-1.01707	12.7967492932476	PGCLCd1	Reference
GSM4202923_0.8	3.02729947384532	4.32162684321787	PGCLCd1	Reference
GSM4202923_0.9	-1.85748	17.6082580542475	PGCLCd1	Reference
GSM4202923_0.10	0.359742013242845	9.00759417495618	PGCLCd1	Reference
GSM4202923_0.11	2.26555606685568	9.34321656547656	PGCLCd1	Reference
GSM4202923_0.14	2.35220579644686	5.99133249810374	PGCLCd1	Reference
GSM4202923_0.15	4.83326321594144	6.9753581466261	PGCLCd1	Reference
GSM4202923_0.16	2.19327536269664	6.01210244448175	PGCLCd1	Reference
GSM4202923_0.17	3.10078160052871	6.28337736822957	PGCLCd1	Reference
GSM4202923_0.18	0.366390390345966	14.1630380717208	PGCLCd1	Reference
GSM4202923_0.19	0.820115061112351	10.8457405121098	PGCLCd1	Reference
GSM4202923_0.20	-0.043077	14.4106736042792	PGCLCd1	Reference
GSM4202923_0.21	12.7619281124931	-9.95547	PGCLCd1	Reference
GSM4202923_0.23	-0.350525	16.2413168807223	PGCLCd1	Reference
GSM4202923_0.27	1.39731639693905	5.32681090140412	PGCLCd1	Reference
GSM4202923_0.28	0.212565916160788	15.7996782635812	PGCLCd1	Reference
GSM4202923_0.29	1.41481057829832	13.8928231500283	PGCLCd1	Reference
GSM4202923_0.30	1.72981501990233	10.6672887459992	PGCLCd1	Reference
GSM4202923_0.31	0.922112400789301	5.08966324921884	PGCLCd1	Reference
GSM4202923_0.33	1.78790640222835	11.5329088753878	PGCLCd1	Reference
GSM4202923_0.34	3.98629144478556	6.70033769613583	PGCLCd1	Reference
GSM4202923_0.35	11.0330493183808	-9.98366	PGCLCd1	Reference
GSM4202923_0.36	1.23901686216719	6.36775872041977	PGCLCd1	Reference
GSM4202923_0.37	5.30000739154332	6.31880105658083	PGCLCd1	Reference
GSM4202923_0.38	3.0367691270296	4.77514	PGCLCd1	Reference
GSM4202923_0.39	0.378838252341185	2.67024840091529	PGCLCd1	Reference
GSM4202923_0.40	2.45774171395955	7.70209779667093	PGCLCd1	Reference
GSM4202923_0.41	3.10211629710163	2.65053505751582	PGCLCd1	Reference
GSM4202923_0.42	0.102437371232704	11.7787711682035	PGCLCd1	Reference
GSM4202923_0.43	4.89229887485916	4.38354228052785	PGCLCd1	Reference
GSM4202923_0.44	-2.36814	16.1940079108203	PGCLCd1	Reference
GSM4202923_0.45	14.5143969202892	-14.2745	PGCLCd1	Reference
GSM4202923_0.46	0.574506617712021	15.455986678572	PGCLCd1	Reference
GSM4202923_0.47	0.352425226463924	14.4735149457965	PGCLCd1	Reference
GSM4202923_0.48	6.43299229847416	4.68349629954171	PGCLCd1	Reference
GSM4202923_0.49	3.02973663636243	7.37401576283387	PGCLCd1	Reference
GSM4202923_0.50	-0.418981	17.999787957848	PGCLCd1	Reference
GSM4202923_0.51	-0.65499	15.0980416285486	PGCLCd1	Reference
GSM4202923_0.52	2.51708550495401	4.08591038177888	PGCLCd1	Reference
GSM4202923_0.53	4.95547217266676	6.15502637610052	PGCLCd1	Reference
GSM4202923_0.54	3.05691651584799	9.93404304538203	PGCLCd1	Reference
GSM4202923_0.56	7.78556847487894	3.05593026820019	PGCLCd1	Reference
GSM4202923_0.57	3.56304284097245	7.68001825056224	PGCLCd1	Reference
GSM4202923_0.58	5.1519768709075	1.27933119493673	PGCLCd1	Reference
GSM4202923_0.59	-4.38539	17.2960560989123	PGCLCd1	Reference
GSM4202923_0.60	3.2183390850063	6.6547112608945	PGCLCd1	Reference
GSM4202923_0.61	-2.22843	3.32809747862887	PGCLCd1	Reference
GSM4202923_0.62	-1.67093	3.86528651240618	PGCLCd1	Reference
GSM4202923_0.63	-2.68922	12.5611413720577	PGCLCd1	Reference
GSM4202923_0.64	-1.41183	6.6906496500392	PGCLCd1	Reference
GSM4202923_0.65	-0.539457	17.8332557856575	PGCLCd1	Reference
GSM4202923_0.66	5.34861213440933	6.00049796104071	PGCLCd1	Reference
GSM4202923_0.67	4.04283491400305	8.73482132780939	PGCLCd1	Reference
GSM4202923_0.68	1.29045414789956	4.87551762256381	PGCLCd1	Reference
GSM4202923_0.69	4.90441593721665	6.0490626474423	PGCLCd1	Reference
GSM4202923_0.71	1.66654289860125	4.93542419817689	PGCLCd1	Reference
GSM4202923_0.72	4.93530591651096	6.33495137583782	PGCLCd1	Reference
GSM4202923_0.73	4.93382516916266	4.19824010076008	PGCLCd1	Reference
GSM4202923_0.74	2.12939885924322	6.83457827676316	PGCLCd1	Reference
GSM4202923_0.75	0.935039377355102	4.66448807894065	PGCLCd1	Reference
GSM4202923_0.76	4.28994671190001	7.41509484977227	PGCLCd1	Reference
GSM4202923_0.77	3.38825051680714	9.04660627712389	PGCLCd1	Reference
GSM4202923_0.78	5.14281120884992	5.3716067568239	PGCLCd1	Reference
GSM4202923_0.79	14.0859583114325	-13.8023	PGCLCd1	Reference
GSM4202923_0.80	1.53488185447397	5.06684276766694	PGCLCd1	Reference
GSM4202923_0.81	2.86208454689321	7.67747441528763	PGCLCd1	Reference
GSM4202923_0.82	-2.3918	14.753639405858	PGCLCd1	Reference
GSM4202923_0.83	2.74706868482609	6.60444789105124	PGCLCd1	Reference
GSM4202923_0.84	2.75864570566893	13.7208766454983	PGCLCd1	Reference
GSM4202923_0.85	12.2971837504046	-10.9789	PGCLCd1	Reference
GSM4202923_0.86	1.06156019432187	13.7007142480684	PGCLCd1	Reference
GSM4202923_0.87	1.48328823778655	15.6365279458303	PGCLCd1	Reference
GSM4202923_0.88	15.3266581777544	-15.1624	PGCLCd1	Reference
GSM4202923_0.89	-2.08446	7.5858872966309	PGCLCd1	Reference
GSM4202923_0.90	2.81014161163097	6.50545165564512	PGCLCd1	Reference
GSM4202923_0.91	0.431352305885837	14.366126249665	PGCLCd1	Reference
GSM4202923_0.92	3.49978963249965	7.9014535504373	PGCLCd1	Reference
GSM4202923_0.93	4.16473443681224	8.47130483296005	PGCLCd1	Reference
GSM4202923_0.94	0.534922927016483	15.0658750313541	PGCLCd1	Reference
GSM4202923_0.95	2.71768871295268	7.28876326170594	PGCLCd1	Reference
GSM4202923_0.96	3.54708373598688	9.93506601181622	PGCLCd1	Reference
GSM4202923_0.97	2.02926723079267	9.74265945790121	PGCLCd1	Reference
GSM4202923_0.98	0.107452491392492	17.6253718652528	PGCLCd1	Reference
GSM4202923_0.99	3.62305275134386	7.17292045741203	PGCLCd1	Reference
GSM4202923_0.100	7.66786193131027	-3.28838	PGCLCd1	Reference
GSM4202923_0.102	-5.76641	0.729099761468565	PGCLCd1	Reference
GSM4202923_0.103	0.463369738064507	2.95818718614854	PGCLCd1	Reference
GSM4202923_0.104	3.61997051634167	6.0240049851881	PGCLCd1	Reference
GSM4202923_0.105	-0.92745	13.2681850572451	PGCLCd1	Reference
GSM4202923_0.106	1.37187992808363	14.7966314304723	PGCLCd1	Reference
GSM4202923_0.108	3.94205141119637	5.73354235214946	PGCLCd1	Reference
GSM4202923_0.109	13.8836643871526	-13.1161	PGCLCd1	Reference
GSM4202923_0.110	0.122316407538499	17.048871565173	PGCLCd1	Reference
GSM4202923_0.111	5.95538319383742	10.8330563323922	PGCLCd1	Reference
GSM4202923_0.112	-0.407385	11.8717099528037	PGCLCd1	Reference
GSM4202923_0.113	5.15607924156664	7.44687439771821	PGCLCd1	Reference
GSM4202923_0.114	-5.42373	2.39437781936425	PGCLCd1	Reference
GSM4202923_0.115	-1.26305	5.9366058614442	PGCLCd1	Reference
GSM4202923_0.116	4.81699801678883	5.21802299455232	PGCLCd1	Reference
GSM4202923_0.117	4.76355641968816	3.17079493886632	PGCLCd1	Reference
GSM4202923_0.118	8.37768327578976	2.19987675147251	PGCLCd1	Reference
GSM4202923_0.119	-0.0378237	3.80596257876177	PGCLCd1	Reference
GSM4202923_0.120	14.200873417802	-11.4433	PGCLCd1	Reference
GSM4202923_0.121	12.621679726019	-7.95729	PGCLCd1	Reference
GSM4202923_0.122	2.88993123255632	4.54347556193008	PGCLCd1	Reference
GSM4202923_0.123	2.80539814894636	6.54240809374273	PGCLCd1	Reference
GSM4202923_0.124	-2.26609	4.8524430720951	PGCLCd1	Reference
GSM4202923_0.125	5.02159477429131	5.86002870835255	PGCLCd1	Reference
GSM4202923_0.126	1.32685061104343	13.3937068399518	PGCLCd1	Reference
GSM4202923_0.128	2.06406760745797	6.33696578962546	PGCLCd1	Reference
GSM4202923_0.129	-0.652357	12.3679354221616	PGCLCd1	Reference
GSM4202923_0.130	2.52660751816398	8.62260140235018	PGCLCd1	Reference
GSM4202923_0.131	-0.308499	4.43810325110178	PGCLCd1	Reference
GSM4202923_0.132	0.364432717349265	20.6375384267692	PGCLCd1	Reference
GSM4202923_0.133	4.43315432079677	3.01284610272992	PGCLCd1	Reference
GSM4202923_0.134	13.2186487658157	-11.1964	PGCLCd1	Reference
GSM4202923_0.135	13.3598697662436	-11.4281	PGCLCd1	Reference
GSM4202923_0.136	-0.535322	13.6796887387091	PGCLCd1	Reference
GSM4202923_0.137	5.24011016122105	7.28818166983368	PGCLCd1	Reference
GSM4202923_0.138	6.78545171372695	2.60679055130765	PGCLCd1	Reference
GSM4202923_0.139	-1.57652	15.7508439249726	PGCLCd1	Reference
GSM4202923_0.140	-0.558382	6.62111130442804	PGCLCd1	Reference
GSM4202923_0.141	-1.94774	4.07829852500046	PGCLCd1	Reference
GSM4202923_0.143	0.919325249576594	4.43491679345533	PGCLCd1	Reference
GSM4202923_0.144	1.74948080546175	4.08368003238774	PGCLCd1	Reference
GSM4202923_0.145	3.84229768680377	6.12994917458068	PGCLCd1	Reference
GSM4202923_0.146	4.10460010505807	6.65340808044498	PGCLCd1	Reference
GSM4202923_0.147	1.33902138602743	12.490212851821	PGCLCd1	Reference
GSM4202923_0.148	1.55221531578711	3.30342662118086	PGCLCd1	Reference
GSM4202923_0.149	3.22062439817369	3.85789702459134	PGCLCd1	Reference
GSM4202923_0.150	1.75383899588587	8.77156535584555	PGCLCd1	Reference
GSM4202923_0.151	1.33217773609231	17.4961285489884	PGCLCd1	Reference
GSM4202923_0.152	3.48326422480079	6.4918522640406	PGCLCd1	Reference
GSM4202923_0.153	1.82890554324354	5.76312648712864	PGCLCd1	Reference
GSM4202923_0.154	0.466090826299631	3.79310303570692	PGCLCd1	Reference
GSM4202923_0.155	2.90067800799042	0.771446364046973	PGCLCd1	Reference
GSM4202923_0.156	5.11553460085216	5.92585012644767	PGCLCd1	Reference
GSM4202923_0.157	3.47199215267763	5.46506954546452	PGCLCd1	Reference
GSM4202923_0.159	14.0074970471556	-9.59061	PGCLCd1	Reference
GSM4202923_0.160	6.26761038117289	5.21356347318041	PGCLCd1	Reference
GSM4202923_0.162	-0.0621944	15.7666686696063	PGCLCd1	Reference
GSM4202923_0.163	6.09395607138701	2.3520764868305	PGCLCd1	Reference
GSM4202923_0.164	1.81591632550118	4.82003957266282	PGCLCd1	Reference
GSM4202923_0.165	-1.03636	14.5779624670946	PGCLCd1	Reference
GSM4202923_0.166	1.51787435673092	6.98194803005396	PGCLCd1	Reference
GSM4202923_0.167	2.6002379250456	7.97777432493989	PGCLCd1	Reference
GSM4202923_0.168	-0.0792695	6.58839029660035	PGCLCd1	Reference
GSM4202923_0.169	3.3157139109367	6.66199232582723	PGCLCd1	Reference
GSM4202923_0.170	6.77072978533993	3.32360503915139	PGCLCd1	Reference
GSM4202923_0.171	3.23028424009637	7.2894549282756	PGCLCd1	Reference
GSM4202923_0.172	1.16906575176025	14.1741509016981	PGCLCd1	Reference
GSM4202923_0.173	3.49935390250871	7.24058463808115	PGCLCd1	Reference
GSM4202923_0.174	-1.02518	12.9974930105387	PGCLCd1	Reference
GSM4202923_0.175	-0.11294	13.3075342637865	PGCLCd1	Reference
GSM4202923_0.176	3.7566290713747	6.9034968544386	PGCLCd1	Reference
GSM4202923_0.177	2.3827723689444	7.87875155908696	PGCLCd1	Reference
GSM4202923_0.178	-1.04011	16.9914056720084	PGCLCd1	Reference
GSM4202923_0.179	13.1078432190555	-12.7571	PGCLCd1	Reference
GSM4202923_0.180	4.75874762161696	8.21342975477333	PGCLCd1	Reference
GSM4202923_0.181	-1.68287	16.1362929759143	PGCLCd1	Reference
GSM4202923_0.182	-0.304437	10.3965222308071	PGCLCd1	Reference
GSM4202923_0.183	11.6313995793782	-9.54567	PGCLCd1	Reference
GSM4202923_0.184	5.25325849867134	6.44904809382545	PGCLCd1	Reference
GSM4202923_0.186	-1.82921	14.9204909210217	PGCLCd1	Reference
GSM4202923_0.187	2.89297767321525	10.7243276158989	PGCLCd1	Reference
GSM4202923_0.188	4.97296930207892	4.81273444308068	PGCLCd1	Reference
GSM4202923_0.189	0.57120439268552	4.33714851704409	PGCLCd1	Reference
GSM4202923_0.190	4.48364819237308	9.97495975294929	PGCLCd1	Reference
GSM4202923_0.191	0.140973621190976	13.1457891101424	PGCLCd1	Reference
GSM4202923_0.192	-0.0163904	14.8531897926481	PGCLCd1	Reference
GSM4202923_0.193	0.739009860656027	12.6013750076038	PGCLCd1	Reference
GSM4202923_0.195	3.14394550194523	4.18553350714258	PGCLCd1	Reference
GSM4202923_0.196	4.24758045698434	7.4775388648342	PGCLCd1	Reference
GSM4202923_0.197	5.39173764554102	9.80968488698221	PGCLCd1	Reference
GSM4202923_0.199	13.702468145544	-11.3166	PGCLCd1	Reference
GSM4202923_0.200	2.75303684584018	9.87769757441061	PGCLCd1	Reference
GSM4202923_0.201	3.89985881795615	5.47753132602735	PGCLCd1	Reference
GSM4202923_0.202	0.85216458284304	13.4961059804724	PGCLCd1	Reference
GSM4202923_0.203	14.4729447747153	-13.3759	PGCLCd1	Reference
GSM4202923_0.204	4.6235078769797	7.35472409614456	PGCLCd1	Reference
GSM4202923_0.205	14.3368731074856	-13.0211	PGCLCd1	Reference
GSM4202923_0.206	1.28829945931488	6.16150633928832	PGCLCd1	Reference
GSM4202923_0.207	-0.757932	16.5138295882005	PGCLCd1	Reference
GSM4202923_0.208	4.44568978329296	10.1136527394773	PGCLCd1	Reference
GSM4202923_0.209	11.8398509821005	-13.3721	PGCLCd1	Reference
GSM4202923_0.210	-2.27557	4.50456552907298	PGCLCd1	Reference
GSM4202923_0.212	-4.5504	3.6637884824457	PGCLCd1	Reference
GSM4202923_0.213	3.69732927989247	5.03239602533215	PGCLCd1	Reference
GSM4202923_0.214	1.6170425298331	7.9101387327679	PGCLCd1	Reference
GSM4202923_0.215	4.54020722259711	2.30178683487412	PGCLCd1	Reference
GSM4202923_0.216	3.17257183605517	7.49744612363579	PGCLCd1	Reference
GSM4202923_0.217	5.18399051185575	3.29988570930889	PGCLCd1	Reference
GSM4202923_0.218	4.04358526435712	8.31269540652105	PGCLCd1	Reference
GSM4202923_0.219	-0.358722	11.2791114444679	PGCLCd1	Reference
GSM4202923_0.220	0.929381337403569	7.10427188048469	PGCLCd1	Reference
GSM4202923_0.221	1.90116360019537	6.79857865027842	PGCLCd1	Reference
GSM4202923_0.222	2.74344799906815	6.81670122278438	PGCLCd1	Reference
GSM4202923_0.223	2.82100756581063	6.33686219494196	PGCLCd1	Reference
GSM4202923_0.225	3.84524118819826	4.89578514822834	PGCLCd1	Reference
GSM4202923_0.226	-0.386433	6.70693010534738	PGCLCd1	Reference
GSM4202923_0.227	3.80279739282118	7.72811265708987	PGCLCd1	Reference
GSM4202923_0.229	5.28320371137048	4.08948	PGCLCd1	Reference
GSM4202923_0.230	0.271145008655923	3.3514105687071	PGCLCd1	Reference
GSM4202923_0.231	2.86453566974688	8.17242874449482	PGCLCd1	Reference
GSM4202923_0.232	5.48586276886721	5.16470121237113	PGCLCd1	Reference
GSM4202923_0.233	1.33436581832189	13.059210955576	PGCLCd1	Reference
GSM4202923_0.234	-2.66885	1.67036054478964	PGCLCd1	Reference
GSM4202923_0.235	2.97039085720387	6.29787416984826	PGCLCd1	Reference
GSM4202923_0.236	0.191454368164224	14.7523464005841	PGCLCd1	Reference
GSM4202923_0.237	1.26229979206823	12.9611172360135	PGCLCd1	Reference
GSM4202923_0.238	2.48904328855948	3.22675441770671	PGCLCd1	Reference
GSM4202923_0.239	5.40433772839922	3.53792567449485	PGCLCd1	Reference
GSM4202923_0.240	5.83364315473753	6.9885217347265	PGCLCd1	Reference
GSM4202923_0.241	11.2795900306227	-9.27973	PGCLCd1	Reference
GSM4202923_0.243	-0.149329	14.2870201537384	PGCLCd1	Reference
GSM4202923_0.245	3.92069867751798	4.09019800825878	PGCLCd1	Reference
GSM4202923_0.247	5.42049610763187	4.34522888744886	PGCLCd1	Reference
GSM4202923_0.248	4.0222634840449	3.82319047657227	PGCLCd1	Reference
GSM4202923_0.249	2.73044148949674	4.59374173375441	PGCLCd1	Reference
GSM4202923_0.250	4.99306636750927	5.08626951080051	PGCLCd1	Reference
GSM4202923_0.251	5.72923649320272	4.44667020743751	PGCLCd1	Reference
GSM4202923_0.252	0.328317269796466	3.45847683784358	PGCLCd1	Reference
GSM4202923_0.253	5.24191519942052	9.46484	PGCLCd1	Reference
GSM4202923_0.254	5.93225078853767	3.22589904506806	PGCLCd1	Reference
GSM4202923_0.255	-1.54591	11.646836869583	PGCLCd1	Reference
GSM4202923_0.256	1.7424817323511	7.71642602433767	PGCLCd1	Reference
GSM4202923_0.258	3.70013711601699	6.36172515544876	PGCLCd1	Reference
GSM4202923_0.259	0.239709003243438	14.4834374211993	PGCLCd1	Reference
GSM4202923_0.261	0.233959089534509	9.43996014252168	PGCLCd1	Reference
GSM4202923_0.262	1.50763332208904	2.56686550931015	PGCLCd1	Reference
GSM4202923_0.263	1.90321896021154	18.0542673369604	PGCLCd1	Reference
GSM4202923_0.264	4.20563948587248	6.74358820466511	PGCLCd1	Reference
GSM4202923_0.265	-0.276037	14.1909159748501	PGCLCd1	Reference
GSM4202923_0.267	13.2031883905269	-11.8962	PGCLCd1	Reference
GSM4202923_0.268	4.30112523036094	4.95659558803638	PGCLCd1	Reference
GSM4202923_0.269	4.28667380753051	5.67846655852004	PGCLCd1	Reference
GSM4202923_0.271	-0.994458	5.16031882920719	PGCLCd1	Reference
GSM4202923_0.273	3.12854105747304	2.78848458735611	PGCLCd1	Reference
GSM4202923_0.274	6.72112632659551	4.68796489547609	PGCLCd1	Reference
GSM4202923_0.275	1.24742951805979	2.16711451961111	PGCLCd1	Reference
GSM4202923_0.276	7.23102862819925	5.74002248684645	PGCLCd1	Reference
GSM4202923_0.277	3.15564194454723	3.78441096246783	PGCLCd1	Reference
GSM4202923_0.278	-0.19891	14.3403337639461	PGCLCd1	Reference
GSM4202923_0.279	3.43813950656659	5.96090892913537	PGCLCd1	Reference
GSM4202923_0.280	3.28212326964582	6.86729090031259	PGCLCd1	Reference
GSM4202923_0.281	4.53542341071561	6.95080702853446	PGCLCd1	Reference
GSM4202923_0.282	0.564142555810312	14.7536881109749	PGCLCd1	Reference
GSM4202923_0.283	11.8456858343845	-10.496	PGCLCd1	Reference
GSM4202923_0.284	-2.18814	4.00196158245307	PGCLCd1	Reference
GSM4202923_0.285	2.7527337784462	5.87971139739004	PGCLCd1	Reference
GSM4202923_0.286	1.49929733375644	8.69660005410074	PGCLCd1	Reference
GSM4202923_0.287	4.76394929155417	7.22329672302227	PGCLCd1	Reference
GSM4202923_0.288	3.26616220594913	14.6925870609106	PGCLCd1	Reference
GSM4202923_0.289	15.2030430719779	-13.067	PGCLCd1	Reference
GSM4202923_0.290	1.4382889937867	5.21666390359221	PGCLCd1	Reference
GSM4202923_0.291	-0.809904	14.4463	PGCLCd1	Reference
GSM4202923_0.292	1.52322102384935	4.9154948551792	PGCLCd1	Reference
GSM4202923_0.293	3.26831828284551	4.00332522012821	PGCLCd1	Reference
GSM4202923_0.294	4.32826761653296	6.16992419691985	PGCLCd1	Reference
GSM4202923_0.295	0.612744019080818	5.10195222944365	PGCLCd1	Reference
GSM4202923_0.296	14.2266561405294	-13.4872	PGCLCd1	Reference
GSM4202923_0.298	2.81155725150935	4.79518	PGCLCd1	Reference
GSM4202923_0.300	4.62230371104248	8.86459703485494	PGCLCd1	Reference
GSM4202923_0.301	11.8637098587151	-10.177	PGCLCd1	Reference
GSM4202923_0.302	4.01950464242447	3.66716139773597	PGCLCd1	Reference
GSM4202923_0.303	0.970624187969045	10.620595868797	PGCLCd1	Reference
GSM4202923_0.304	-0.253605	14.6435816694327	PGCLCd1	Reference
GSM4202923_0.305	-0.098061	13.6694198091273	PGCLCd1	Reference
GSM4202923_0.308	1.45508014481996	13.5554525105247	PGCLCd1	Reference
GSM4202923_0.309	2.29342484832997	5.55606060383822	PGCLCd1	Reference
GSM4202923_0.310	2.96284782380111	6.16202597399723	PGCLCd1	Reference
GSM4202923_0.311	14.0190670506783	-13.6659	PGCLCd1	Reference
GSM4202923_0.312	1.08200488850162	12.7654834929924	PGCLCd1	Reference
GSM4202923_0.313	-0.0819751	9.06739352330959	PGCLCd1	Reference
GSM4202923_0.314	2.98521511495232	8.38109746948233	PGCLCd1	Reference
GSM4202923_0.315	2.58384580627912	13.0220212571955	PGCLCd1	Reference
GSM4202923_0.316	-0.499554	12.4104070314252	PGCLCd1	Reference
GSM4202923_0.317	2.52313789148575	14.6076886011714	PGCLCd1	Reference
GSM4202923_0.318	2.44151754838829	10.504684474275	PGCLCd1	Reference
GSM4202923_0.319	2.15383369972575	7.04439750891797	PGCLCd1	Reference
GSM4202923_0.320	0.945539573499452	12.8645862111234	PGCLCd1	Reference
GSM4202923_0.321	0.566150081205968	12.8424431610167	PGCLCd1	Reference
GSM4202923_0.322	1.30421131575697	14.7785263593518	PGCLCd1	Reference
GSM4202923_0.324	0.742864531660104	9.24266043228754	PGCLCd1	Reference
GSM4202923_0.325	13.5223612023652	-13.8325	PGCLCd1	Reference
GSM4202923_0.326	-1.78513	10.8014881444084	PGCLCd1	Reference
GSM4202923_0.327	-0.383186	4.89605558359826	PGCLCd1	Reference
GSM4202923_0.329	4.70900554172076	7.81807211098487	PGCLCd1	Reference
GSM4202923_0.330	0.109952104401869	13.8881909285876	PGCLCd1	Reference
GSM4202923_0.331	5.61869703862715	3.96410466356835	PGCLCd1	Reference
GSM4202923_0.332	0.181017547454435	13.6221205133203	PGCLCd1	Reference
GSM4202923_0.333	1.65399166291763	16.4101532228603	PGCLCd1	Reference
GSM4202923_0.334	4.02654616479762	6.37256091300965	PGCLCd1	Reference
GSM4202923_0.335	4.76720676413772	7.19748037567185	PGCLCd1	Reference
GSM4202923_0.336	1.81274492668807	14.6684248667616	PGCLCd1	Reference
GSM4202923_0.337	1.38106493606335	5.1317741711077	PGCLCd1	Reference
GSM4202923_0.339	1.39826467087489	4.99367921153479	PGCLCd1	Reference
GSM4202923_0.340	0.0141383563553853	17.2802453714567	PGCLCd1	Reference
GSM4202923_0.341	3.94947689791366	8.63153772554783	PGCLCd1	Reference
GSM4202923_0.342	0.327218823478162	14.8815448090453	PGCLCd1	Reference
GSM4202923_0.343	-1.78979	16.1070161881911	PGCLCd1	Reference
GSM4202923_0.344	0.850621553701732	14.2562058073688	PGCLCd1	Reference
GSM4202923_0.345	5.47146404731681	4.8961431889194	PGCLCd1	Reference
GSM4202923_0.346	1.86245500647333	13.8995915098787	PGCLCd1	Reference
GSM4202923_0.347	5.77521690387613	4.6199845131893	PGCLCd1	Reference
GSM4202923_0.348	2.02296312727398	15.5297780164856	PGCLCd1	Reference
GSM4202923_0.349	1.98786141488361	11.3709106179666	PGCLCd1	Reference
GSM4202923_0.351	-0.136508	18.0830206641788	PGCLCd1	Reference
GSM4202923_0.352	14.0133953181128	-11.4603	PGCLCd1	Reference
GSM4202923_0.353	-1.32594	11.2225755286881	PGCLCd1	Reference
GSM4202923_0.354	2.02482007741113	6.04413520472263	PGCLCd1	Reference
GSM4202923_0.355	-1.12003	11.0155160367197	PGCLCd1	Reference
GSM4202923_0.356	0.246485848580576	17.267986903967	PGCLCd1	Reference
GSM4202923_0.357	3.4718742808994	7.10376558453075	PGCLCd1	Reference
GSM4202923_0.358	-1.25002	5.86022376003059	PGCLCd1	Reference
GSM4202923_0.359	-0.824836	14.7832474506212	PGCLCd1	Reference
GSM4202923_0.360	5.68217875880306	6.99002194131447	PGCLCd1	Reference
GSM4202923_0.361	2.42420170983289	6.33341014195136	PGCLCd1	Reference
GSM4202923_0.362	-1.77614	9.41281663438459	PGCLCd1	Reference
GSM4202923_0.363	-1.93029	13.598972133759	PGCLCd1	Reference
GSM4202923_0.364	1.84504562501304	14.6702270824174	PGCLCd1	Reference
GSM4202923_0.365	6.53617367971626	8.24339094553844	PGCLCd1	Reference
GSM4202923_0.366	-0.925167	12.4978569815388	PGCLCd1	Reference
GSM4202923_0.367	4.74155425384679	2.08379837864741	PGCLCd1	Reference
GSM4202923_0.368	-5.45307	4.66601810241354	PGCLCd1	Reference
GSM4202923_0.369	0.214593206187758	12.6425639709843	PGCLCd1	Reference
GSM4202923_0.370	2.35916850123368	6.12493239491141	PGCLCd1	Reference
GSM4202923_0.371	-0.742982	11.9946080369751	PGCLCd1	Reference
GSM4202923_0.372	6.91722621475372	8.21260353076253	PGCLCd1	Reference
GSM4202923_0.373	-0.374641	4.77256824800418	PGCLCd1	Reference
GSM4202923_0.374	5.13370611455198	4.5205661098169	PGCLCd1	Reference
GSM4202923_0.375	13.4339684341464	-13.2868	PGCLCd1	Reference
GSM4202923_0.377	2.90982857467533	7.80957265667019	PGCLCd1	Reference
GSM4202923_0.378	0.5161697302793	13.6993054686174	PGCLCd1	Reference
GSM4202923_0.380	-0.029969	4.87399526909768	PGCLCd1	Reference
GSM4202923_0.382	3.39655443338072	8.25917354877623	PGCLCd1	Reference
GSM4202923_0.384	-0.743985	5.50992065786075	PGCLCd1	Reference
GSM4202923_0.385	2.54122875871668	7.22391115849015	PGCLCd1	Reference
GSM4202923_0.386	0.790432665169432	17.3627975004093	PGCLCd1	Reference
GSM4202923_0.387	-0.102196	13.5073282291174	PGCLCd1	Reference
GSM4202923_0.388	-0.138469	11.650582271772	PGCLCd1	Reference
GSM4202923_0.389	5.65376457805709	3.25803507411016	PGCLCd1	Reference
GSM4202923_0.390	-0.847478	3.05608428631396	PGCLCd1	Reference
GSM4202923_0.391	3.41614671186308	7.68906326241804	PGCLCd1	Reference
GSM4202923_0.392	1.73061859063674	14.0260942673883	PGCLCd1	Reference
GSM4202923_0.393	2.11682507515162	5.4134599547256	PGCLCd1	Reference
GSM4202923_0.394	4.52966269720229	8.81643436197025	PGCLCd1	Reference
GSM4202923_0.395	12.8457874078452	-11.7714	PGCLCd1	Reference
GSM4202923_0.396	1.54603246685844	7.32529752809885	PGCLCd1	Reference
GSM4202923_0.397	4.62994124992226	3.11936984249917	PGCLCd1	Reference
GSM4202923_0.398	-0.764261	2.71531790852239	PGCLCd1	Reference
GSM4202923_0.399	12.4484825665639	-8.02534	PGCLCd1	Reference
GSM4202923_0.400	11.9356658056046	-12.4529	PGCLCd1	Reference
GSM4202923_0.402	13.5522508907505	-11.5794	PGCLCd1	Reference
GSM4202923_0.403	-0.567843	16.3588977669116	PGCLCd1	Reference
GSM4202923_0.404	4.12205008577292	4.91938416425338	PGCLCd1	Reference
GSM4202923_0.405	15.782997302717	-14.7476	PGCLCd1	Reference
GSM4202923_0.406	6.01402647033869	8.02750170802955	PGCLCd1	Reference
GSM4202923_0.407	3.43885775497038	6.28656032883813	PGCLCd1	Reference
GSM4202923_0.408	2.57103188678934	5.30276465655921	PGCLCd1	Reference
GSM4202923_0.409	6.00902195358278	3.53636049233973	PGCLCd1	Reference
GSM4202923_0.410	0.0551369894329239	3.43634416632441	PGCLCd1	Reference
GSM4202923_0.411	0.505446032268427	2.53066508304245	PGCLCd1	Reference
GSM4202923_0.412	2.71973	4.56518350440069	PGCLCd1	Reference
GSM4202923_0.413	-0.849434	14.9975443672044	PGCLCd1	Reference
GSM4202923_0.414	0.54425168457506	4.41228228603043	PGCLCd1	Reference
GSM4202923_0.415	1.83969328777372	13.6112775422636	PGCLCd1	Reference
GSM4202923_0.417	4.19356518146691	0.958070404458991	PGCLCd1	Reference
GSM4202923_0.418	5.02426976660061	8.48443005869166	PGCLCd1	Reference
GSM4202923_0.419	-3.93798	6.72602073399828	PGCLCd1	Reference
GSM4202923_0.420	3.30066900670901	2.44413355530146	PGCLCd1	Reference
GSM4202923_0.421	7.87109764615115	1.65647878118321	PGCLCd1	Reference
GSM4202923_0.422	0.0747206159475296	5.09367978012131	PGCLCd1	Reference
GSM4202923_0.423	1.83178877590444	12.4244376158826	PGCLCd1	Reference
GSM4202923_0.424	2.35765290864269	8.12101487368423	PGCLCd1	Reference
GSM4202923_0.426	1.85683108735986	14.7713730523633	PGCLCd1	Reference
GSM4202923_0.427	3.45316997616972	6.01669438037516	PGCLCd1	Reference
GSM4202923_0.428	6.71946215503733	0.907773621374695	PGCLCd1	Reference
GSM4202923_0.429	2.03163428402348	1.89925144508344	PGCLCd1	Reference
GSM4202923_0.430	-1.19087	10.963144181051	PGCLCd1	Reference
GSM4202923_0.432	2.24393786182112	7.17209081020045	PGCLCd1	Reference
GSM4202923_0.433	2.15291360209779	8.74245161201364	PGCLCd1	Reference
GSM4202923_0.434	-0.506315	16.2091492478117	PGCLCd1	Reference
GSM4202923_0.436	6.50506759393051	3.4443107542142	PGCLCd1	Reference
GSM4202923_0.437	1.38573327210522	9.89830818417837	PGCLCd1	Reference
GSM4202923_0.438	2.66007359480354	5.5864079130143	PGCLCd1	Reference
GSM4202923_0.439	1.88896816130374	5.52003963826938	PGCLCd1	Reference
GSM4202923_0.440	0.840482019293887	14.4189303223802	PGCLCd1	Reference
GSM4202923_0.441	-2.73563	13.3527483547614	PGCLCd1	Reference
GSM4202923_0.442	4.87560620964675	4.85134182567149	PGCLCd1	Reference
GSM4202923_0.443	1.02145116610766	9.55607442451918	PGCLCd1	Reference
GSM4202923_0.444	5.13130553647006	7.94146479867771	PGCLCd1	Reference
GSM4202923_0.445	-0.0183383	12.8287421655674	PGCLCd1	Reference
GSM4202923_0.446	0.358575043017176	5.86008707444917	PGCLCd1	Reference
GSM4202923_0.447	0.688190337996841	6.02245505186124	PGCLCd1	Reference
GSM4202923_0.448	1.78934033302937	10.3699747777657	PGCLCd1	Reference
GSM4202923_0.449	4.08625866088587	10.6887030259975	PGCLCd1	Reference
GSM4202923_0.450	-0.257449	14.001967961047	PGCLCd1	Reference
GSM4202923_0.451	13.4468510604642	-9.01955	PGCLCd1	Reference
GSM4202923_0.452	1.63368219101079	9.16019532589165	PGCLCd1	Reference
GSM4202923_0.453	3.10515770426685	3.41282300603251	PGCLCd1	Reference
GSM4202923_0.454	-0.0686404	8.35632395774311	PGCLCd1	Reference
GSM4202923_0.455	1.51953872006649	4.04736365121459	PGCLCd1	Reference
GSM4202923_0.456	5.91836238764327	4.63204108238214	PGCLCd1	Reference
GSM4202923_0.457	5.14778416271141	8.0294849133787	PGCLCd1	Reference
GSM4202923_0.458	1.77101790607216	12.8449576062135	PGCLCd1	Reference
GSM4202923_0.459	-1.59612	15.4713706058516	PGCLCd1	Reference
GSM4202923_0.460	1.49070286561395	5.2374252306845	PGCLCd1	Reference
GSM4202923_0.461	2.58926197711838	7.23538442790347	PGCLCd1	Reference
GSM4202923_0.462	3.95539436592522	3.48029501666682	PGCLCd1	Reference
GSM4202923_0.463	1.25630902912041	2.91567681775143	PGCLCd1	Reference
GSM4202923_0.464	1.57617491717756	14.1546266033539	PGCLCd1	Reference
GSM4202923_0.465	6.86683692037864	7.08495779955996	PGCLCd1	Reference
GSM4202923_0.466	4.48411514924598	5.36227766076672	PGCLCd1	Reference
GSM4202923_0.467	1.64703406484149	9.21082887520343	PGCLCd1	Reference
GSM4202923_0.468	0.409647360729517	15.3665321408832	PGCLCd1	Reference
GSM4202923_0.471	2.49693512843116	12.5252851952645	PGCLCd1	Reference
GSM4202923_0.472	2.64979898307038	4.87736821411567	PGCLCd1	Reference
GSM4202923_0.473	-2.54428	1.34234064068749	PGCLCd1	Reference
GSM4202923_0.475	4.09995571837739	6.89956810945299	PGCLCd1	Reference
GSM4202923_0.476	0.939661277837525	15.4729579381091	PGCLCd1	Reference
GSM4202923_0.477	3.82465324812228	7.87764712371577	PGCLCd1	Reference
GSM4202923_0.478	1.69588138685986	13.2981315998469	PGCLCd1	Reference
GSM4202923_0.480	-3.7396	18.033957068211	PGCLCd1	Reference
GSM4202923_0.481	1.45489479843852	6.37763506764858	PGCLCd1	Reference
GSM4202923_0.482	1.25729232298311	4.36288248633897	PGCLCd1	Reference
GSM4202923_0.483	15.5144139301855	-13.4833	PGCLCd1	Reference
GSM4202923_0.484	4.62544110296129	5.55346235318831	PGCLCd1	Reference
GSM4202923_0.485	4.57128365727631	4.05333042331816	PGCLCd1	Reference
GSM4202923_0.486	-0.83745	13.5338222873187	PGCLCd1	Reference
GSM4202923_0.487	0.913199239557915	15.2931974089491	PGCLCd1	Reference
GSM4202923_0.488	15.5060769386136	-14.0555	PGCLCd1	Reference
GSM4202923_0.489	3.77062271635451	7.74857279060641	PGCLCd1	Reference
GSM4202923_0.490	4.67530490061892	8.71705956220686	PGCLCd1	Reference
GSM4202923_0.491	4.21500695613722	6.03354036085875	PGCLCd1	Reference
GSM4202923_0.492	1.62784374681198	5.86604194909717	PGCLCd1	Reference
GSM4202923_0.493	2.26731593495674	9.53314465699671	PGCLCd1	Reference
GSM4202923_0.495	3.22183007733272	11.3751856891732	PGCLCd1	Reference
GSM4202923_0.497	13.5025749194333	-12.5236	PGCLCd1	Reference
GSM4202923_0.498	6.50676060024463	-1.14071	PGCLCd1	Reference
GSM4202923_0.499	-0.62022	13.7158036484412	PGCLCd1	Reference
GSM4202923_0.500	-2.06514	4.61258375506383	PGCLCd1	Reference
GSM4202923_0.501	1.77629445948353	4.98514019459002	PGCLCd1	Reference
GSM4202923_0.502	13.6539214224844	-11.5341	PGCLCd1	Reference
GSM4202923_0.503	3.68326413191185	9.88538277087751	PGCLCd1	Reference
GSM4202923_0.504	4.17093940723733	6.4457982118448	PGCLCd1	Reference
GSM4202923_0.505	1.41213640860206	6.5299465000942	PGCLCd1	Reference
GSM4202923_0.506	0.603634277799574	20.1000020139696	PGCLCd1	Reference
GSM4202923_0.508	1.03761520911703	10.3528679268436	PGCLCd1	Reference
GSM4202923_0.509	0.17125884759478	4.89214971397014	PGCLCd1	Reference
GSM4202923_0.510	-0.192916	13.7749126360927	PGCLCd1	Reference
GSM4202923_0.511	12.9638276302695	-10.0862	PGCLCd1	Reference
GSM4202923_0.512	-2.1308	18.1554621065314	PGCLCd1	Reference
GSM4202923_0.513	4.41925970055144	8.9356879022574	PGCLCd1	Reference
GSM4202923_0.514	1.89777119546257	6.19074024673181	PGCLCd1	Reference
GSM4202923_0.515	3.6262070452769	5.98886215536854	PGCLCd1	Reference
GSM4202923_0.516	13.6781781580015	-13.8479	PGCLCd1	Reference
GSM4202923_0.517	3.03258216081015	7.04494508285285	PGCLCd1	Reference
GSM4202923_0.518	13.4811669404557	-11.0491	PGCLCd1	Reference
GSM4202923_0.519	2.17169446620309	6.03550441918696	PGCLCd1	Reference
GSM4202923_0.520	0.580747267351727	2.83815174796912	PGCLCd1	Reference
GSM4202923_0.521	0.461493912000383	7.25460680460162	PGCLCd1	Reference
GSM4202923_0.522	5.26057187251772	7.30464694658164	PGCLCd1	Reference
GSM4202923_0.523	1.86095913626273	8.10127432459217	PGCLCd1	Reference
GSM4202923_0.524	7.10690754540505	3.01715811552427	PGCLCd1	Reference
GSM4202923_0.525	5.73816467120024	4.96807565493756	PGCLCd1	Reference
GSM4202923_0.526	5.20199951585933	6.55588362093642	PGCLCd1	Reference
GSM4202923_0.527	1.04794579712421	12.4886053694394	PGCLCd1	Reference
GSM4202923_0.528	2.65622438520994	9.11874961143269	PGCLCd1	Reference
GSM4202923_0.529	-1.04416	16.941942059606	PGCLCd1	Reference
GSM4202923_0.530	-0.742216	19.9882493072937	PGCLCd1	Reference
GSM4202923_0.531	2.55321981373969	7.29549950259731	PGCLCd1	Reference
GSM4202923_0.532	13.4690325882419	-12.0259	PGCLCd1	Reference
GSM4202923_0.533	4.45173983650274	5.47983328991524	PGCLCd1	Reference
GSM4202923_0.534	14.1593350669672	-12.0987	PGCLCd1	Reference
GSM4202923_0.535	4.18991843468638	4.38415253724235	PGCLCd1	Reference
GSM4202923_0.537	-0.220827	16.7842212480527	PGCLCd1	Reference
GSM4202923_0.539	0.88352448553164	16.9217387935852	PGCLCd1	Reference
GSM4202923_0.540	-0.315913	13.3309171167049	PGCLCd1	Reference
GSM4202923_0.541	-1.58508	16.1716043338554	PGCLCd1	Reference
GSM4202923_0.542	3.76832005601082	5.56984863910909	PGCLCd1	Reference
GSM4202923_0.543	2.38713457384478	7.55087652171207	PGCLCd1	Reference
GSM4202923_0.544	3.94562285793912	7.21638442914301	PGCLCd1	Reference
GSM4202923_0.545	12.0204493753907	-10.8157	PGCLCd1	Reference
GSM4202923_0.547	8.79439708500061	0.622498872981179	PGCLCd1	Reference
GSM4202923_0.548	0.311756319372132	9.20959396032336	PGCLCd1	Reference
GSM4202923_0.549	5.9331474746748	6.72330694541803	PGCLCd1	Reference
GSM4202923_0.550	4.09640381841093	6.95635689931776	PGCLCd1	Reference
GSM4202923_0.551	-0.728348	7.24456773106703	PGCLCd1	Reference
GSM4202923_0.552	5.42298580608731	7.58828069606219	PGCLCd1	Reference
GSM4202923_0.553	3.83195145567821	7.73056152055036	PGCLCd1	Reference
GSM4202923_0.554	15.6846064018951	-13.8845	PGCLCd1	Reference
GSM4202923_0.555	3.07779687997184	6.3270564887558	PGCLCd1	Reference
GSM4202923_0.556	-0.88442	4.54454742185434	PGCLCd1	Reference
GSM4202923_0.557	0.593744465269501	10.7182178615478	PGCLCd1	Reference
GSM4202923_0.559	-1.48177	5.76275461862688	PGCLCd1	Reference
GSM4202923_0.560	3.32149533853437	4.75340689540483	PGCLCd1	Reference
GSM4202923_0.561	2.57698614522641	5.97871507267791	PGCLCd1	Reference
GSM4202923_0.562	-0.463619	6.50612264431223	PGCLCd1	Reference
GSM4202923_0.563	-0.833246	11.1842870026359	PGCLCd1	Reference
GSM4202923_0.564	13.332328604117	-10.5629	PGCLCd1	Reference
GSM4202923_0.566	12.8999471246768	-9.25096	PGCLCd1	Reference
GSM4202923_0.567	1.30301535310764	4.66237696913952	PGCLCd1	Reference
GSM4202923_0.568	2.59939785167003	12.3577573316297	PGCLCd1	Reference
GSM4202923_0.569	3.88158780303759	9.80196198116601	PGCLCd1	Reference
GSM4202923_0.570	1.96618638730653	12.4460711022914	PGCLCd1	Reference
GSM4202923_0.571	0.203891523766632	6.94512023176894	PGCLCd1	Reference
GSM4202923_0.572	1.3146262143844	11.6751219045105	PGCLCd1	Reference
GSM4202923_0.573	11.0959133165549	-10.2921	PGCLCd1	Reference
GSM4202923_0.574	0.555621043886966	13.5546740943122	PGCLCd1	Reference
GSM4202923_0.575	-0.262362	9.02940862184588	PGCLCd1	Reference
GSM4202923_0.576	1.87219878882901	5.67015679344601	PGCLCd1	Reference
GSM4202923_0.577	-2.05697	7.00323878373913	PGCLCd1	Reference
GSM4202923_0.578	3.1611813635556	7.68552067755145	PGCLCd1	Reference
GSM4202923_0.579	-7.16329	1.91768698968991	PGCLCd1	Reference
GSM4202923_0.580	3.13317187275881	5.95262063409347	PGCLCd1	Reference
GSM4202923_0.581	13.6074652751406	-10.8117	PGCLCd1	Reference
GSM4202923_0.582	2.92502265358008	6.7744140010436	PGCLCd1	Reference
GSM4202923_0.584	5.60889805563421	7.97000819160178	PGCLCd1	Reference
GSM4202923_0.585	13.7277781832183	-12.0974	PGCLCd1	Reference
GSM4202923_0.587	2.80647905097932	7.21381533980651	PGCLCd1	Reference
GSM4202923_0.588	3.80294967492343	7.51944308026362	PGCLCd1	Reference
GSM4202923_0.589	5.30863410810187	6.26239180421448	PGCLCd1	Reference
GSM4202923_0.590	-1.69937	15.2096368653708	PGCLCd1	Reference
GSM4202923_0.591	1.51975396693533	11.095897996928	PGCLCd1	Reference
GSM4202923_0.592	3.57303611136659	11.6462920995241	PGCLCd1	Reference
GSM4202923_0.593	1.59149561733423	15.3179358362473	PGCLCd1	Reference
GSM4202923_0.594	2.19641481556876	9.02513999722038	PGCLCd1	Reference
GSM4202923_0.595	-1.99869	2.9353514224516	PGCLCd1	Reference
GSM4202923_0.596	0.153889156642838	22.9680155650389	PGCLCd1	Reference
GSM4202923_0.597	3.48983266319997	8.89007371725474	PGCLCd1	Reference
GSM4202923_0.598	0.0537389903786939	15.7717935539764	PGCLCd1	Reference
GSM4202923_0.599	2.12407474582718	13.0607063172714	PGCLCd1	Reference
GSM4202923_0.600	11.1906360510231	-6.13129	PGCLCd1	Reference
GSM4202923_0.601	14.4877086740722	-14.9583	PGCLCd1	Reference
GSM4202923_0.602	11.7643471514381	-11.4365	PGCLCd1	Reference
GSM4202923_0.604	3.04347145786349	6.09161303551274	PGCLCd1	Reference
GSM4202923_0.605	3.48888929294668	6.76802195033472	PGCLCd1	Reference
GSM4202923_0.606	-1.82279	3.11035491265677	PGCLCd1	Reference
GSM4202923_0.607	1.9963287006911	6.85725334530982	PGCLCd1	Reference
GSM4202923_0.608	10.011032354846	-6.21264	PGCLCd1	Reference
GSM4202923_0.609	-0.260542	16.6464475668558	PGCLCd1	Reference
GSM4202923_0.610	-0.412063	14.2915518760708	PGCLCd1	Reference
GSM4202923_0.611	5.29057780429426	5.71018427728234	PGCLCd1	Reference
GSM4202923_0.612	3.03362778064019	8.13456949110924	PGCLCd1	Reference
GSM4202923_0.613	3.86595793286289	6.04166523276894	PGCLCd1	Reference
GSM4202923_0.614	-0.553282	17.0784216957418	PGCLCd1	Reference
GSM4202923_0.615	4.11845386731232	7.48433979115328	PGCLCd1	Reference
GSM4202923_0.616	4.16386767467841	5.09672	PGCLCd1	Reference
GSM4202923_0.617	2.44791994645528	6.13578766414662	PGCLCd1	Reference
GSM4202923_0.618	2.5527903201509	14.679166911847	PGCLCd1	Reference
GSM4202923_0.619	-1.65072	5.11446634146012	PGCLCd1	Reference
GSM4202923_0.620	-1.80183	19.0142100647683	PGCLCd1	Reference
GSM4202923_0.621	0.0831716987009721	15.3784571870869	PGCLCd1	Reference
GSM4202923_0.622	-0.514681	15.332892609181	PGCLCd1	Reference
GSM4202923_0.623	3.39611030638812	6.94194886760289	PGCLCd1	Reference
GSM4202923_0.624	3.01050606571355	7.55343774768859	PGCLCd1	Reference
GSM4202923_0.625	0.124289763375132	16.9386913575669	PGCLCd1	Reference
GSM4202923_0.626	-0.73675	12.6397377824711	PGCLCd1	Reference
GSM4202923_0.627	15.8436336426734	-14.1848	PGCLCd1	Reference
GSM4202923_0.628	4.95525502153365	8.54383383413552	PGCLCd1	Reference
GSM4202923_0.629	1.13781984386402	5.57568212540759	PGCLCd1	Reference
GSM4202923_0.630	-0.425816	9.7468739581967	PGCLCd1	Reference
GSM4202923_0.631	4.26925483030592	5.49210367999358	PGCLCd1	Reference
GSM4202923_0.632	14.4999	-12.5779	PGCLCd1	Reference
GSM4202923_0.633	0.95110195187811	13.5192158714782	PGCLCd1	Reference
GSM4202923_0.634	2.45382029716272	12.5358295337086	PGCLCd1	Reference
GSM4202923_0.635	-0.323899	5.80786681312127	PGCLCd1	Reference
GSM4202923_0.636	1.98239368624929	3.62243778538298	PGCLCd1	Reference
GSM4202923_0.639	-0.951104	17.0191179223264	PGCLCd1	Reference
GSM4202923_0.640	1.36801168143306	4.71982248319657	PGCLCd1	Reference
GSM4202923_0.641	15.877636292509	-16.5204	PGCLCd1	Reference
GSM4202923_0.643	5.99482529676309	5.47905730388874	PGCLCd1	Reference
GSM4202923_0.644	12.1954828100349	-9.24482	PGCLCd1	Reference
GSM4202923_0.645	12.2107303911891	-8.1588	PGCLCd1	Reference
GSM4202923_0.646	-1.63561	4.95615427465296	PGCLCd1	Reference
GSM4202923_0.647	1.98804695916535	7.21543384172768	PGCLCd1	Reference
GSM4202923_0.649	14.2327367796596	-12.5501	PGCLCd1	Reference
GSM4202923_0.650	-1.20997	7.55839341042161	PGCLCd1	Reference
GSM4202923_0.651	5.79029289724505	6.00890381589682	PGCLCd1	Reference
GSM4202923_0.652	12.6885150233693	-8.46018	PGCLCd1	Reference
GSM4202923_0.653	3.74088064414317	10.8496247910458	PGCLCd1	Reference
GSM4202923_0.654	-1.33371	19.0067407626282	PGCLCd1	Reference
GSM4202923_0.655	2.67765279560246	5.38846589373613	PGCLCd1	Reference
GSM4202923_0.656	1.97428615401254	4.82267237512426	PGCLCd1	Reference
GSM4202923_0.657	3.12300270058555	8.23277516877359	PGCLCd1	Reference
GSM4202923_0.658	-1.23408	3.51643422225544	PGCLCd1	Reference
GSM4202923_0.659	1.2264089110879	18.0148404228585	PGCLCd1	Reference
GSM4202923_0.660	8.44125465423525	-1.42672	PGCLCd1	Reference
GSM4202923_0.661	13.595688205336	-12.4632	PGCLCd1	Reference
GSM4202923_0.662	7.27142331471173	3.93229930348655	PGCLCd1	Reference
GSM4202923_0.663	12.5030975190234	-11.6672	PGCLCd1	Reference
GSM4202923_0.664	3.05303653089487	10.5806261293093	PGCLCd1	Reference
GSM4202923_0.665	3.03612629706914	8.9493279937521	PGCLCd1	Reference
GSM4202923_0.666	1.75139197947398	5.8823094326633	PGCLCd1	Reference
GSM4202923_0.667	5.44935019513012	6.66266514750224	PGCLCd1	Reference
GSM4202923_0.668	-8.10956	2.6231326541515	PGCLCd1	Reference
GSM4202923_0.669	-1.61126	13.615412799982	PGCLCd1	Reference
GSM4202923_0.670	1.02366551655494	15.6028115677371	PGCLCd1	Reference
GSM4202923_0.671	-0.612395	9.0368994908209	PGCLCd1	Reference
GSM4202923_0.673	-0.0645856	4.99219768081628	PGCLCd1	Reference
GSM4202923_0.674	1.01875896673427	13.3396177548624	PGCLCd1	Reference
GSM4202923_0.675	-0.040627	6.29469181145752	PGCLCd1	Reference
GSM4202923_0.676	8.33037594410824	-0.0926688	PGCLCd1	Reference
GSM4202923_0.677	2.50899716483405	5.65058586453795	PGCLCd1	Reference
GSM4202923_0.678	1.24910611867849	10.2461642225957	PGCLCd1	Reference
GSM4202923_0.679	4.03704416427196	3.14775292030597	PGCLCd1	Reference
GSM4202923_0.680	17.1558722702684	-15.5566	PGCLCd1	Reference
GSM4202923_0.681	3.0547448787821	9.22529684639908	PGCLCd1	Reference
GSM4202923_0.682	2.34552343819078	10.9937291331666	PGCLCd1	Reference
GSM4202923_0.683	5.35598097885603	0.0586394732334791	PGCLCd1	Reference
GSM4202923_0.684	-0.618294	14.3647120750377	PGCLCd1	Reference
GSM4202923_0.686	4.57804162163405	7.32960190406279	PGCLCd1	Reference
GSM4202923_0.688	15.7365436014066	-12.9811	PGCLCd1	Reference
GSM4202923_0.689	3.56412666368289	7.7041522325596	PGCLCd1	Reference
GSM4202923_0.690	3.66402706832619	14.6718307430189	PGCLCd1	Reference
GSM4202923_0.691	1.13796745705536	5.66923931421859	PGCLCd1	Reference
GSM4202923_0.692	-0.697703	15.2747368793259	PGCLCd1	Reference
GSM4202923_0.693	-1.3719	16.0970528724376	PGCLCd1	Reference
GSM4202923_0.694	6.52924112863372	6.02288427918954	PGCLCd1	Reference
GSM4202923_0.695	2.09281583944696	10.2921195604001	PGCLCd1	Reference
GSM4202923_0.696	1.87802943867133	9.78092401858058	PGCLCd1	Reference
GSM4202923_0.697	0.14221782579398	5.27583966760269	PGCLCd1	Reference
GSM4202923_0.698	0.844023918169291	11.7647206549471	PGCLCd1	Reference
GSM4202923_0.699	3.18825381819136	6.03223889502917	PGCLCd1	Reference
GSM4202923_0.700	-0.392683	13.1388053847121	PGCLCd1	Reference
GSM4202923_0.701	12.1897508085584	-11.6344	PGCLCd1	Reference
GSM4202923_0.704	-0.183563	10.435074505395	PGCLCd1	Reference
GSM4202923_0.705	-2.92146	17.5038720064596	PGCLCd1	Reference
GSM4202923_0.706	-0.631889	13.9007256645827	PGCLCd1	Reference
GSM4202923_0.708	4.06746408439025	6.39235321198986	PGCLCd1	Reference
GSM4202923_0.709	3.02290468534579	7.33934553403578	PGCLCd1	Reference
GSM4202923_0.710	5.16156955109333	7.66116827034233	PGCLCd1	Reference
GSM4202923_0.711	-2.87647	16.473336375342	PGCLCd1	Reference
GSM4202923_0.712	13.3342928927048	-15.7315	PGCLCd1	Reference
GSM4202923_0.713	3.2016393633135	10.4395372026939	PGCLCd1	Reference
GSM4202923_0.714	-6.24678	3.20072606881953	PGCLCd1	Reference
GSM4202923_0.715	2.62134512084227	8.81616516685861	PGCLCd1	Reference
GSM4202923_0.716	14.8622801960872	-11.3967	PGCLCd1	Reference
GSM4202923_0.717	1.3667191915966	16.0413196724074	PGCLCd1	Reference
GSM4202923_0.718	2.34584508244974	14.5719266959805	PGCLCd1	Reference
GSM4202923_0.719	1.46069599800838	6.83609318434422	PGCLCd1	Reference
GSM4202923_0.720	2.49533969266783	4.84284417021262	PGCLCd1	Reference
GSM4202923_0.721	1.50286006947088	9.4897182938035	PGCLCd1	Reference
GSM4202923_0.722	2.83277930297161	7.28609511509269	PGCLCd1	Reference
GSM4202923_0.723	4.81274214094748	4.46259378403139	PGCLCd1	Reference
GSM4202923_0.724	13.2273801122084	-10.5136	PGCLCd1	Reference
GSM4202923_0.725	0.66683068131779	15.2915314097477	PGCLCd1	Reference
GSM4202923_0.726	2.20761572151505	12.5389829803664	PGCLCd1	Reference
GSM4202923_0.727	-1.32572	13.9643651292546	PGCLCd1	Reference
GSM4202923_0.728	0.0705702879518812	5.97355304186972	PGCLCd1	Reference
GSM4202923_0.729	14.0049465752002	-11.4147	PGCLCd1	Reference
GSM4202923_0.730	0.517346655012509	16.4600254094357	PGCLCd1	Reference
GSM4202923_0.731	0.698674115651938	12.9814482055473	PGCLCd1	Reference
GSM4202923_0.732	-0.444908	15.9117077231044	PGCLCd1	Reference
GSM4202923_0.734	4.07708588156387	11.3628869469241	PGCLCd1	Reference
GSM4202923_0.736	5.11791732946352	6.63550088568899	PGCLCd1	Reference
GSM4202923_0.737	1.96741633049601	8.91756144713619	PGCLCd1	Reference
GSM4202923_0.738	1.05941567529269	7.00611170538335	PGCLCd1	Reference
GSM4202923_0.739	1.27121616283115	14.6188859323556	PGCLCd1	Reference
GSM4202923_0.740	0.594178635383344	13.3415801728426	PGCLCd1	Reference
GSM4202923_0.741	4.34377366733451	6.30042825935499	PGCLCd1	Reference
GSM4202923_0.742	14.3371394101586	-14.1617	PGCLCd1	Reference
GSM4202923_0.743	-0.483035	12.9686641110546	PGCLCd1	Reference
GSM4202923_0.744	1.57337050368789	7.64126110159866	PGCLCd1	Reference
GSM4202923_0.745	-1.51679	13.3813395531022	PGCLCd1	Reference
GSM4202923_0.746	1.6111282281212	6.76378315202929	PGCLCd1	Reference
GSM4202923_0.747	0.222918725202027	16.9722621177401	PGCLCd1	Reference
GSM4202923_0.748	-0.819775	11.6047368135212	PGCLCd1	Reference
GSM4202923_0.749	3.43380995885803	4.40045996144271	PGCLCd1	Reference
GSM4202923_0.750	2.27215452778277	9.96441800469955	PGCLCd1	Reference
GSM4202923_0.752	4.19810316705508	5.59688963509766	PGCLCd1	Reference
GSM4202923_0.755	-0.245062	15.5252551396154	PGCLCd1	Reference
GSM4202923_0.756	1.32665593951332	5.46397991099587	PGCLCd1	Reference
GSM4202923_0.757	2.95298558496172	5.24692513676868	PGCLCd1	Reference
GSM4202923_0.758	4.94981053936507	8.51631078346868	PGCLCd1	Reference
GSM4202923_0.759	10.7356447209227	-5.14081	PGCLCd1	Reference
GSM4202923_0.760	12.3464092154759	-12.8405	PGCLCd1	Reference
GSM4202923_0.761	4.08161483561101	5.6809411823115	PGCLCd1	Reference
GSM4202923_0.762	0.35898577844292	6.18032121000083	PGCLCd1	Reference
GSM4202923_0.765	1.66095947511285	13.2850527684338	PGCLCd1	Reference
GSM4202923_0.766	-0.9918	15.430474643402	PGCLCd1	Reference
GSM4202923_0.768	-0.917605	17.1240811993015	PGCLCd1	Reference
GSM4202923_0.769	3.27078374042557	3.74325468070094	PGCLCd1	Reference
GSM4202923_0.770	4.65080057401697	8.47385216948722	PGCLCd1	Reference
GSM4202923_0.771	2.23334332640114	7.13369175639913	PGCLCd1	Reference
GSM4202923_0.772	4.03658011543807	8.55578509239221	PGCLCd1	Reference
GSM4202923_0.773	12.7757184354292	-11.8676	PGCLCd1	Reference
GSM4202923_0.774	1.8632198490346	5.01290635739964	PGCLCd1	Reference
GSM4202923_0.775	4.11300826768096	6.72806077197319	PGCLCd1	Reference
GSM4202923_0.776	3.80086266905152	9.40182368965235	PGCLCd1	Reference
GSM4202923_0.778	-1.26052	13.6985690158533	PGCLCd1	Reference
GSM4202923_0.779	2.56985163680966	12.0052535273991	PGCLCd1	Reference
GSM4202923_0.780	1.91144659943377	5.84594352486882	PGCLCd1	Reference
GSM4202923_0.781	4.31429630763607	5.50588228810071	PGCLCd1	Reference
GSM4202923_0.782	5.40196416266261	6.5348425009546	PGCLCd1	Reference
GSM4202923_0.783	0.630334838008343	3.19718231172873	PGCLCd1	Reference
GSM4202923_0.784	2.21226877900777	11.1506348827721	PGCLCd1	Reference
GSM4202923_0.785	1.75913505641129	16.2158179645444	PGCLCd1	Reference
GSM4202923_0.786	2.89148945758795	10.3674653708045	PGCLCd1	Reference
GSM4202923_0.787	14.2320592256696	-14.964	PGCLCd1	Reference
GSM4202923_0.788	0.346360382212686	13.4657816269822	PGCLCd1	Reference
GSM4202923_0.789	6.06029571440134	9.15903706084382	PGCLCd1	Reference
GSM4202923_0.790	1.77116187243894	8.15538235191935	PGCLCd1	Reference
GSM4202923_0.791	0.902709238825567	6.80393810441676	PGCLCd1	Reference
GSM4202923_0.793	0.718989331948379	13.3255558910925	PGCLCd1	Reference
GSM4202923_0.795	14.9828502389513	-10.9788	PGCLCd1	Reference
GSM4202923_0.797	2.91441195690447	8.07379104402346	PGCLCd1	Reference
GSM4202923_0.798	2.14827094971884	8.93395313774467	PGCLCd1	Reference
GSM4202923_0.800	1.03736238732722	4.37823743660181	PGCLCd1	Reference
GSM4202923_0.802	6.17156963024072	7.38394215900482	PGCLCd1	Reference
GSM4202923_0.803	-2.68852	4.46048710778357	PGCLCd1	Reference
GSM4202923_0.804	3.89718434199931	5.83986068546739	PGCLCd1	Reference
GSM4202923_0.805	0.794921013055258	6.74032759705636	PGCLCd1	Reference
GSM4202923_0.806	0.490126210088396	12.1396863499676	PGCLCd1	Reference
GSM4202923_0.807	1.38678786779444	15.7643912722831	PGCLCd1	Reference
GSM4202923_0.808	2.97031715972963	8.01307243874211	PGCLCd1	Reference
GSM4202923_0.809	5.13705481242642	6.72533196079866	PGCLCd1	Reference
GSM4202923_0.810	-4.857	2.08173939387139	PGCLCd1	Reference
GSM4202923_0.811	3.00870717256891	8.3031483959004	PGCLCd1	Reference
GSM4202923_0.812	4.03278302601479	10.315572209415	PGCLCd1	Reference
GSM4202923_0.813	-1.12924	12.4895643860529	PGCLCd1	Reference
GSM4202923_0.814	-0.888808	14.1662103622361	PGCLCd1	Reference
GSM4202923_0.815	4.1390535237679	5.41056149408126	PGCLCd1	Reference
GSM4202923_0.816	-1.64463	14.481018399241	PGCLCd1	Reference
GSM4202923_0.817	-0.215122	11.8264930111475	PGCLCd1	Reference
GSM4202923_0.819	-2.57505	14.1719237073068	PGCLCd1	Reference
GSM4202923_0.820	13.3591414221727	-12.4261	PGCLCd1	Reference
GSM4202923_0.821	12.838936364749	-12.3949	PGCLCd1	Reference
GSM4202923_0.822	1.37800298674696	12.4409561770504	PGCLCd1	Reference
GSM4202923_0.823	-2.27862	10.7586387272133	PGCLCd1	Reference
GSM4202923_0.824	1.24751901782982	14.5647971839125	PGCLCd1	Reference
GSM4202923_0.825	3.75087394224844	6.02251509692111	PGCLCd1	Reference
GSM4202923_0.826	12.2526186091297	-12.2523	PGCLCd1	Reference
GSM4202923_0.827	1.56639555915817	7.3627816053518	PGCLCd1	Reference
GSM4202923_0.828	1.47625729639499	3.25229763429757	PGCLCd1	Reference
GSM4202923_0.829	2.65673273006915	5.86435653810242	PGCLCd1	Reference
GSM4202923_0.830	2.54284980627014	4.97170086344638	PGCLCd1	Reference
GSM4202923_0.831	2.79398837899995	10.0812154941342	PGCLCd1	Reference
GSM4202923_0.832	0.906542329451332	6.54382860208031	PGCLCd1	Reference
GSM4202923_0.833	0.920276961500227	6.57466813940339	PGCLCd1	Reference
GSM4202923_0.834	0.925732652902654	4.11653965594859	PGCLCd1	Reference
GSM4202923_0.835	1.3844084683086	12.3919683937186	PGCLCd1	Reference
GSM4202923_0.836	12.2387736370856	-8.62109	PGCLCd1	Reference
GSM4202923_0.837	5.2947632138051	6.72380963675467	PGCLCd1	Reference
GSM4202923_0.838	-0.272511	6.5960582709673	PGCLCd1	Reference
GSM4202923_0.839	0.227835379432124	14.3818138776676	PGCLCd1	Reference
GSM4202923_0.840	2.81685552945445	0.643825234877363	PGCLCd1	Reference
GSM4202923_0.841	14.3612680669557	-13.4063	PGCLCd1	Reference
GSM4202923_0.842	-0.788628	14.1606473896389	PGCLCd1	Reference
GSM4202923_0.843	-4.14451	4.70303050727595	PGCLCd1	Reference
GSM4202923_0.844	11.5373399708177	-10.5133	PGCLCd1	Reference
GSM4202923_0.845	-0.927015	15.7914096912199	PGCLCd1	Reference
GSM4202923_0.846	3.05357756474436	7.56109179856404	PGCLCd1	Reference
GSM4202923_0.847	6.26712963391633	4.2551764201213	PGCLCd1	Reference
GSM4202923_0.848	3.06811594845077	7.24703883209188	PGCLCd1	Reference
GSM4202923_0.849	3.41436064778594	6.74830975116651	PGCLCd1	Reference
GSM4202923_0.850	1.95477454861877	9.18000579686931	PGCLCd1	Reference
GSM4202923_0.851	4.88838275381296	4.17994883624768	PGCLCd1	Reference
GSM4202923_0.852	4.27299465789379	7.59067925488603	PGCLCd1	Reference
GSM4202923_0.853	2.3778822964913	14.9265672461839	PGCLCd1	Reference
GSM4202923_0.854	-1.96015	6.03132044061847	PGCLCd1	Reference
GSM4202923_0.855	3.14533473434774	5.46177288914946	PGCLCd1	Reference
GSM4202923_0.856	15.6432809407584	-15.0483	PGCLCd1	Reference
GSM4202923_0.858	0.226498166137047	5.1288037524533	PGCLCd1	Reference
GSM4202923_0.859	3.11240965918198	5.41541178763183	PGCLCd1	Reference
GSM4202923_0.860	-0.248856	14.4837200315246	PGCLCd1	Reference
GSM4202923_0.861	3.13962620836453	9.69308878433469	PGCLCd1	Reference
GSM4202923_0.862	3.44626971635566	5.76633043865413	PGCLCd1	Reference
GSM4202923_0.863	1.70470413089078	8.33019499286122	PGCLCd1	Reference
GSM4202923_0.864	6.46771147006689	8.78746226869083	PGCLCd1	Reference
GSM4202923_0.865	2.88975838007112	8.6424768192892	PGCLCd1	Reference
GSM4202923_0.866	4.97632551941073	8.48945088750335	PGCLCd1	Reference
GSM4202923_0.867	2.7918151279978	4.53400650572529	PGCLCd1	Reference
GSM4202923_0.868	1.81902352200954	6.10113552970334	PGCLCd1	Reference
GSM4202923_0.869	15.2914011682323	-11.594	PGCLCd1	Reference
GSM4202923_0.870	4.05986755988215	11.2265314040247	PGCLCd1	Reference
GSM4202923_0.871	1.89209421959448	7.11777218120589	PGCLCd1	Reference
GSM4202923_0.872	3.3700589839241	9.22648696523116	PGCLCd1	Reference
GSM4202923_0.873	13.0417276915096	-9.32406	PGCLCd1	Reference
GSM4202923_0.874	-1.72613	16.365318524125	PGCLCd1	Reference
GSM4202923_0.875	2.95299334239976	8.48794595682764	PGCLCd1	Reference
GSM4202923_0.876	4.28945388214633	2.73208612374236	PGCLCd1	Reference
GSM4202923_0.877	-2.20608	3.91359977678087	PGCLCd1	Reference
GSM4202923_0.879	2.46056739326475	7.15496300010879	PGCLCd1	Reference
GSM4202923_0.880	-1.04056	11.8814918717352	PGCLCd1	Reference
GSM4202923_0.881	0.383825970324446	3.87610017934082	PGCLCd1	Reference
GSM4202923_0.882	2.23304414731638	9.02030918144057	PGCLCd1	Reference
GSM4202923_0.883	0.73034213928565	3.62675483925206	PGCLCd1	Reference
GSM4202923_0.884	-0.393528	18.0136832083642	PGCLCd1	Reference
GSM4202923_0.885	3.89681597265012	6.5244766851399	PGCLCd1	Reference
GSM4202923_0.886	-0.993358	4.78059731200842	PGCLCd1	Reference
GSM4202923_0.887	4.6589816218577	7.05352587175169	PGCLCd1	Reference
GSM4202923_0.888	6.93605074923211	7.86301330555838	PGCLCd1	Reference
GSM4202923_0.890	1.2662232576964	7.14373487440985	PGCLCd1	Reference
GSM4202923_0.891	13.702523370938	-13.8951	PGCLCd1	Reference
GSM4202923_0.892	4.37296635709536	5.74265294132142	PGCLCd1	Reference
GSM4202923_0.893	4.1684071232003	5.81979821109744	PGCLCd1	Reference
GSM4202923_0.894	0.462493151791431	16.1241019672778	PGCLCd1	Reference
GSM4202923_0.895	0.567436497939354	3.45232416751653	PGCLCd1	Reference
GSM4202923_0.897	1.24978122466484	10.3746832608074	PGCLCd1	Reference
GSM4202923_0.898	-1.08389	10.2332385910816	PGCLCd1	Reference
GSM4202923_0.899	5.45731040222976	8.80598955352595	PGCLCd1	Reference
GSM4202923_0.900	5.53373796153386	8.21552502726785	PGCLCd1	Reference
GSM4202923_0.902	4.08108461119653	6.96821416410504	PGCLCd1	Reference
GSM4202923_0.903	-0.184617	4.50615604264641	PGCLCd1	Reference
GSM4202923_0.904	13.9044073319022	-10.1585	PGCLCd1	Reference
GSM4202923_0.905	2.59374428352416	4.75732366354965	PGCLCd1	Reference
GSM4202923_0.906	1.59741143460641	7.22377249579415	PGCLCd1	Reference
GSM4202923_0.907	12.6786328850679	-9.0007	PGCLCd1	Reference
GSM4202923_0.908	-0.432437	16.6849611016663	PGCLCd1	Reference
GSM4202923_0.909	0.241806953479821	17.4977536222648	PGCLCd1	Reference
GSM4202923_0.911	-0.599338	4.23007374408738	PGCLCd1	Reference
GSM4202923_0.912	3.01149273150226	11.304823226014	PGCLCd1	Reference
GSM4202923_0.913	4.05276	5.44653714477383	PGCLCd1	Reference
GSM4202923_0.915	14.0268930903147	-10.9809	PGCLCd1	Reference
GSM4202923_0.916	13.171659768419	-14.1068	PGCLCd1	Reference
GSM4202923_0.917	0.77989045004643	13.2218534290149	PGCLCd1	Reference
GSM4202923_0.918	0.605970917713819	14.4318064095038	PGCLCd1	Reference
GSM4202923_0.919	2.89972420638081	6.57027434374883	PGCLCd1	Reference
GSM4202923_0.920	5.49742375845787	6.01465955542545	PGCLCd1	Reference
GSM4202923_0.922	-0.334657	5.47466155607905	PGCLCd1	Reference
GSM4202923_0.923	-2.09819	17.4643230474221	PGCLCd1	Reference
GSM4202923_0.924	13.7034003210971	-13.2452	PGCLCd1	Reference
GSM4202923_0.925	1.04277882902619	13.4572677213014	PGCLCd1	Reference
GSM4202923_0.926	3.85302484878974	5.08690467844231	PGCLCd1	Reference
GSM4202923_0.927	-1.96756	16.9424496180686	PGCLCd1	Reference
GSM4202923_0.928	-1.35058	8.6875943167105	PGCLCd1	Reference
GSM4202923_0.930	2.60065354658014	9.46985909202935	PGCLCd1	Reference
GSM4202923_0.931	12.0205033184184	-11.1599	PGCLCd1	Reference
GSM4202923_0.933	3.03062840623143	5.07660012403395	PGCLCd1	Reference
GSM4202923_0.935	-0.151213	12.2063645192702	PGCLCd1	Reference
GSM4202923_0.938	0.63101447945552	10.374766515729	PGCLCd1	Reference
GSM4202923_0.939	0.00019201514172956	12.2895293896008	PGCLCd1	Reference
GSM4202923_0.940	2.27160180365302	5.86751136220978	PGCLCd1	Reference
GSM4202923_0.941	5.26914215293497	6.41554453987514	PGCLCd1	Reference
GSM4202923_0.942	0.860659402460755	16.1617760080774	PGCLCd1	Reference
GSM4202923_0.943	14.9329664597283	-12.6472	PGCLCd1	Reference
GSM4202923_0.944	-0.702406	13.7738443221178	PGCLCd1	Reference
GSM4202923_0.945	-0.844488	1.93719196406111	PGCLCd1	Reference
GSM4202923_0.946	3.35049694306346	7.4305591312948	PGCLCd1	Reference
GSM4202923_0.947	2.53195153952823	16.3042934368111	PGCLCd1	Reference
GSM4202923_0.948	1.53662861623383	4.66988989065348	PGCLCd1	Reference
GSM4202923_0.949	-2.95055	17.2595440990553	PGCLCd1	Reference
GSM4202923_0.950	4.64175626804021	6.56985717197524	PGCLCd1	Reference
GSM4202923_0.951	1.25148865035582	10.290007855781	PGCLCd1	Reference
GSM4202923_0.953	-0.436299	9.18797955748677	PGCLCd1	Reference
GSM4202923_0.954	-0.374746	8.7560224106151	PGCLCd1	Reference
GSM4202923_0.955	4.26120866748786	5.2341210854666	PGCLCd1	Reference
GSM4202923_0.956	-1.33136	15.2806861271976	PGCLCd1	Reference
GSM4202923_0.957	2.47714830161648	4.23226828562579	PGCLCd1	Reference
GSM4202923_0.958	1.08048504738245	11.3872669371006	PGCLCd1	Reference
GSM4202923_0.959	-0.602743	10.7614201827374	PGCLCd1	Reference
GSM4202923_0.960	1.73290767457882	7.21181430854827	PGCLCd1	Reference
GSM4202923_0.962	-2.14534	4.13193724970675	PGCLCd1	Reference
GSM4202923_0.963	4.69608231075803	8.75433422339919	PGCLCd1	Reference
GSM4202923_0.964	-1.30803	16.0137	PGCLCd1	Reference
GSM4202923_0.965	11.6278464354953	-8.59055	PGCLCd1	Reference
GSM4202923_0.966	0.770504695126326	15.1195406813451	PGCLCd1	Reference
GSM4202923_0.967	-0.263337	13.7146333223953	PGCLCd1	Reference
GSM4202923_0.968	-2.89372	19.0337477170719	PGCLCd1	Reference
GSM4202923_0.969	-0.317567	13.9296166582283	PGCLCd1	Reference
GSM4202923_0.970	0.123197610909536	6.2325503072389	PGCLCd1	Reference
GSM4202923_0.971	-0.18902	6.65524936513334	PGCLCd1	Reference
GSM4202923_0.972	16.071292136352	-15.3495	PGCLCd1	Reference
GSM4202923_0.973	2.37658739926803	7.23388404591854	PGCLCd1	Reference
GSM4202923_0.974	-1.18822	14.1521967677512	PGCLCd1	Reference
GSM4202923_0.975	-0.1014	10.4923368866721	PGCLCd1	Reference
GSM4202923_0.976	0.750904744267086	5.64768747462122	PGCLCd1	Reference
GSM4202923_0.977	0.693093446286359	2.40254686755483	PGCLCd1	Reference
GSM4202923_0.978	2.53329196247949	3.96439433171368	PGCLCd1	Reference
GSM4202923_0.979	0.256248606339978	13.8016375371015	PGCLCd1	Reference
GSM4202923_0.980	1.0859782741334	15.0507843752585	PGCLCd1	Reference
GSM4202923_0.981	3.37586054667191	3.83202586484976	PGCLCd1	Reference
GSM4202923_0.982	2.04084060995843	7.1075777754424	PGCLCd1	Reference
GSM4202923_0.983	1.35219959083983	3.68687410883108	PGCLCd1	Reference
GSM4202923_0.986	3.63450891989607	8.0967192813941	PGCLCd1	Reference
GSM4202923_0.987	4.73657668885958	4.8160097696405	PGCLCd1	Reference
GSM4202923_0.988	1.60438871403008	2.18773305364569	PGCLCd1	Reference
GSM4202923_0.989	1.47351541874108	10.6328572374434	PGCLCd1	Reference
GSM4202923_0.991	3.79600441998463	8.72667953051037	PGCLCd1	Reference
GSM4202923_0.992	2.72035002392716	5.25604908390393	PGCLCd1	Reference
GSM4202923_0.993	5.49578924173512	7.53008666778786	PGCLCd1	Reference
GSM4202923_0.995	0.81470487894788	8.11148004192776	PGCLCd1	Reference
GSM4202923_0.996	7.17645826610252	8.33137484399895	PGCLCd1	Reference
GSM4202923_0.997	5.25338381850194	5.2731619642997	PGCLCd1	Reference
GSM4202923_0.998	3.85480274030538	4.00915936385763	PGCLCd1	Reference
GSM4202923_0.999	4.28604401163891	5.10932581137414	PGCLCd1	Reference
GSM4202923_0.1000	4.39405734421993	8.91645912046654	PGCLCd1	Reference
GSM4202923_0.1001	3.16070719664457	3.04825715350326	PGCLCd1	Reference
GSM4202923_0.1002	2.3565894866982	10.0448619420937	PGCLCd1	Reference
GSM4202923_0.1003	-0.926196	6.08613918477621	PGCLCd1	Reference
GSM4202923_0.1004	12.6910590073884	-11.9774	PGCLCd1	Reference
GSM4202923_0.1005	1.20061738596459	12.7530916078375	PGCLCd1	Reference
GSM4202923_0.1006	-0.532296	15.5674118854407	PGCLCd1	Reference
GSM4202923_0.1008	1.2738594488614	6.08387860172336	PGCLCd1	Reference
GSM4202923_0.1009	2.2304935414761	12.1022678170966	PGCLCd1	Reference
GSM4202923_0.1010	2.27987287907153	7.97881540718606	PGCLCd1	Reference
GSM4202923_0.1011	3.46147084466197	2.95904258887101	PGCLCd1	Reference
GSM4202923_0.1012	5.5088396423369	6.46336906878644	PGCLCd1	Reference
GSM4202923_0.1013	2.2384802364052	7.01891755859065	PGCLCd1	Reference
GSM4202923_0.1014	0.737070744348811	3.04560170761248	PGCLCd1	Reference
GSM4202923_0.1015	4.87020353841702	5.83309417368205	PGCLCd1	Reference
GSM4202923_0.1016	4.11250474486494	6.74698458955487	PGCLCd1	Reference
GSM4202923_0.1017	-2.22933	17.5195274620519	PGCLCd1	Reference
GSM4202923_0.1018	-1.70279	13.8484239732372	PGCLCd1	Reference
GSM4202923_0.1019	4.33588320911837	6.03727195378818	PGCLCd1	Reference
GSM4202923_0.1020	5.69954337327898	8.03835244589525	PGCLCd1	Reference
GSM4202923_0.1021	5.03692231488759	9.55880120120535	PGCLCd1	Reference
GSM4202923_0.1022	14.0835414235196	-10.1889	PGCLCd1	Reference
GSM4202923_0.1023	-1.2182	14.1756562581883	PGCLCd1	Reference
GSM4202923_0.1024	1.05791154750373	13.7856177750717	PGCLCd1	Reference
GSM4202923_0.1025	3.40871273584025	6.99027195455332	PGCLCd1	Reference
GSM4202923_0.1026	3.39379849563926	3.93609650842987	PGCLCd1	Reference
GSM4202923_0.1027	0.987995931141269	7.30031033722875	PGCLCd1	Reference
GSM4202923_0.1028	4.52835081235947	7.12873625371571	PGCLCd1	Reference
GSM4202923_0.1029	0.211835644684259	15.0626954476067	PGCLCd1	Reference
GSM4202923_0.1030	2.95044365471853	6.51100224070502	PGCLCd1	Reference
GSM4202923_0.1032	12.4327897114651	-9.90587	PGCLCd1	Reference
GSM4202923_0.1033	0.449864394809537	6.83832937376409	PGCLCd1	Reference
GSM4202923_0.1034	12.8253788513873	-11.4238	PGCLCd1	Reference
GSM4202923_0.1036	4.70647358496567	5.97144015271038	PGCLCd1	Reference
GSM4202923_0.1037	0.700554168719511	6.85063870916914	PGCLCd1	Reference
GSM4202923_0.1039	3.91611737696458	8.2739377035896	PGCLCd1	Reference
GSM4202923_0.1040	4.10576560429739	5.3759504734709	PGCLCd1	Reference
GSM4202923_0.1041	6.46780615903372	6.31620745007138	PGCLCd1	Reference
GSM4202923_0.1042	0.57763486282848	6.92788586633784	PGCLCd1	Reference
GSM4202923_0.1043	-2.11783	14.4824081860671	PGCLCd1	Reference
GSM4202923_0.1044	2.89678707673588	10.7053279516947	PGCLCd1	Reference
GSM4202923_0.1045	3.49161913719051	4.29363274493819	PGCLCd1	Reference
GSM4202923_0.1046	1.6363258381098	14.6606916243357	PGCLCd1	Reference
GSM4202923_0.1047	4.88311038616327	7.82422659272081	PGCLCd1	Reference
GSM4202923_0.1048	-2.32534	4.18031519924614	PGCLCd1	Reference
GSM4202923_0.1049	-8.95276	2.21601448545507	PGCLCd1	Reference
GSM4202923_0.1050	1.25850077004772	3.32003477683392	PGCLCd1	Reference
GSM4202923_0.1051	0.628411184227446	4.75149928222646	PGCLCd1	Reference
GSM4202923_0.1052	5.82429847641788	8.4575214624978	PGCLCd1	Reference
GSM4202923_0.1053	2.72031354175522	8.52631039157036	PGCLCd1	Reference
GSM4202923_0.1055	4.07053403824388	8.12877475791496	PGCLCd1	Reference
GSM4202923_0.1056	3.51898097624805	5.61059858525517	PGCLCd1	Reference
GSM4202923_0.1057	0.569855923762608	3.59971337662372	PGCLCd1	Reference
GSM4202923_0.1058	2.08090775547069	6.79464774906884	PGCLCd1	Reference
GSM4202923_0.1060	0.496327019643815	12.7630241611441	PGCLCd1	Reference
GSM4202923_0.1061	3.27001319645425	6.28292140937553	PGCLCd1	Reference
GSM4202923_0.1062	5.7746251057638	4.99359502642581	PGCLCd1	Reference
GSM4202923_0.1063	1.45669062863345	9.78538811305082	PGCLCd1	Reference
GSM4202923_0.1064	14.7708707263837	-10.8755	PGCLCd1	Reference
GSM4202923_0.1065	0.0682600303428346	15.3201102919897	PGCLCd1	Reference
GSM4202923_0.1066	4.05710843557996	5.01408691862856	PGCLCd1	Reference
GSM4202923_0.1067	-0.389605	6.83822771316783	PGCLCd1	Reference
GSM4202923_0.1068	2.13146709799495	13.151179273816	PGCLCd1	Reference
GSM4202923_0.1069	-0.193606	16.5840960820659	PGCLCd1	Reference
GSM4202923_0.1070	5.70236018616882	7.5693038939728	PGCLCd1	Reference
GSM4202923_0.1071	3.11461125425874	6.66355150836815	PGCLCd1	Reference
GSM4202923_0.1072	13.2364026788244	-12.8926	PGCLCd1	Reference
GSM4202923_0.1073	0.964552686986246	12.2280422965977	PGCLCd1	Reference
GSM4202923_0.1074	0.575402404675924	12.9683619856301	PGCLCd1	Reference
GSM4202923_0.1075	14.7390052515207	-12.3328	PGCLCd1	Reference
GSM4202923_0.1076	1.72139969974826	11.6479294938319	PGCLCd1	Reference
GSM4202923_0.1077	-3.5179	13.7625620855526	PGCLCd1	Reference
GSM4202923_0.1078	2.56784675433051	6.98582547248737	PGCLCd1	Reference
GSM4202923_0.1079	3.25696376498071	4.93835877083434	PGCLCd1	Reference
GSM4202923_0.1080	1.06176396475235	14.2285604369978	PGCLCd1	Reference
GSM4202923_0.1081	2.01624969704275	9.97271219188005	PGCLCd1	Reference
GSM4202923_0.1083	0.00614893220846709	4.09708265595137	PGCLCd1	Reference
GSM4202923_0.1084	0.911693234727489	3.73699231178268	PGCLCd1	Reference
GSM4202923_0.1085	3.65278982226531	8.3590287581474	PGCLCd1	Reference
GSM4202923_0.1086	2.33787234257101	10.2509393516907	PGCLCd1	Reference
GSM4202923_0.1087	-1.9123	20.2478767490334	PGCLCd1	Reference
GSM4202923_0.1089	-0.401546	16.0142590724633	PGCLCd1	Reference
GSM4202923_0.1090	1.68670019447933	10.1543901198312	PGCLCd1	Reference
GSM4202923_0.1091	-2.05712	18.6028294023918	PGCLCd1	Reference
GSM4202923_0.1092	6.06497702624955	9.32727091456734	PGCLCd1	Reference
GSM4202923_0.1093	3.82003814168714	5.98244437412905	PGCLCd1	Reference
GSM4202923_0.1095	-2.4855	19.4792231997049	PGCLCd1	Reference
GSM4202923_0.1096	-1.52949	6.3311517735676	PGCLCd1	Reference
GSM4202923_0.1097	0.678010948592722	12.5814309696898	PGCLCd1	Reference
GSM4202923_0.1098	3.11752416902325	8.12225229885898	PGCLCd1	Reference
GSM4202923_0.1099	1.95566534364463	5.65656629083584	PGCLCd1	Reference
GSM4202923_0.1100	-0.44164	16.2702805857711	PGCLCd1	Reference
GSM4202923_0.1101	3.97961703954361	6.92001959724638	PGCLCd1	Reference
GSM4202923_0.1102	3.28569763911133	6.92589564597424	PGCLCd1	Reference
GSM4202923_0.1103	4.53119765384524	3.59740325975745	PGCLCd1	Reference
GSM4202923_0.1104	12.9940293377312	-9.0878	PGCLCd1	Reference
GSM4202923_0.1105	-0.0664518	1.91235687314965	PGCLCd1	Reference
GSM4202923_0.1107	3.46611217612885	6.50211668053221	PGCLCd1	Reference
GSM4202923_0.1108	2.86718931634098	5.92662550837706	PGCLCd1	Reference
GSM4202923_0.1110	0.819134658568474	12.7367776284946	PGCLCd1	Reference
GSM4202923_0.1111	-0.811079	3.75567905382777	PGCLCd1	Reference
GSM4202923_0.1112	0.166182588969504	10.939147754207	PGCLCd1	Reference
GSM4202923_0.1113	0.140585616304202	4.27936189727576	PGCLCd1	Reference
GSM4202923_0.1114	4.67948784661229	5.81146883291254	PGCLCd1	Reference
GSM4202923_0.1115	6.57766449776899	3.25070460037649	PGCLCd1	Reference
GSM4202923_0.1116	1.8885684960594	8.5053129019872	PGCLCd1	Reference
GSM4202923_0.1117	-3.29708	18.776044729897	PGCLCd1	Reference
GSM4202923_0.1118	1.5488219671269	4.20821615141572	PGCLCd1	Reference
GSM4202923_0.1119	-2.48822	17.1394376438844	PGCLCd1	Reference
GSM4202923_0.1120	4.34057704881312	8.35344684662892	PGCLCd1	Reference
GSM4202923_0.1122	13.9485546716554	-12.8996	PGCLCd1	Reference
GSM4202923_0.1123	-3.73245	6.40003800681637	PGCLCd1	Reference
GSM4202923_0.1124	-5.32615	-0.339955	PGCLCd1	Reference
GSM4202923_0.1125	5.12545051541267	3.43567488916415	PGCLCd1	Reference
GSM4202923_0.1126	-1.69841	17.5082488676192	PGCLCd1	Reference
GSM4202923_0.1127	-4.397	5.14459900124499	PGCLCd1	Reference
GSM4202923_0.1128	1.20308896306643	8.92921209305814	PGCLCd1	Reference
GSM4202923_0.1129	-1.1511	11.1070782126558	PGCLCd1	Reference
GSM4202923_0.1130	-1.27845	4.02179031690595	PGCLCd1	Reference
GSM4202923_0.1131	1.92617474110616	10.118695369242	PGCLCd1	Reference
GSM4202923_0.1132	13.3194550961031	-12.0633	PGCLCd1	Reference
GSM4202923_0.1133	-0.675026	5.40023873375879	PGCLCd1	Reference
GSM4202923_0.1134	0.404139345268534	3.0154617958872	PGCLCd1	Reference
GSM4202923_0.1137	2.3023780129607	8.47356660529755	PGCLCd1	Reference
GSM4202923_0.1138	0.229670826106539	4.51476421889101	PGCLCd1	Reference
GSM4202923_0.1139	3.63917896080221	7.71165783464788	PGCLCd1	Reference
GSM4202923_0.1140	2.61020828939734	8.58808217609984	PGCLCd1	Reference
GSM4202923_0.1141	2.79755745711351	4.33802266657189	PGCLCd1	Reference
GSM4202923_0.1142	0.956576904251135	5.76106440455627	PGCLCd1	Reference
GSM4202923_0.1143	1.69264687142995	6.98058435644169	PGCLCd1	Reference
GSM4202923_0.1145	-1.55665	1.44637604926331	PGCLCd1	Reference
GSM4202923_0.1147	4.47103100646794	5.29895685772504	PGCLCd1	Reference
GSM4202923_0.1148	4.60762233011515	6.18080097000908	PGCLCd1	Reference
GSM4202923_0.1149	-0.0272553	10.3571782761035	PGCLCd1	Reference
GSM4202923_0.1150	1.30408182398268	3.0483059445513	PGCLCd1	Reference
GSM4202923_0.1151	-1.09818	15.4793756957739	PGCLCd1	Reference
GSM4202923_0.1152	14.0531013729972	-8.04251	PGCLCd1	Reference
GSM4202923_0.1153	3.26168440227276	3.65192437044733	PGCLCd1	Reference
GSM4202923_0.1154	-0.0116294	10.5622744603684	PGCLCd1	Reference
GSM4202923_0.1155	-1.00503	13.6554592974733	PGCLCd1	Reference
GSM4202923_0.1156	1.92840206323083	7.93582843155817	PGCLCd1	Reference
GSM4202923_0.1157	3.0371529222093	5.75737680176993	PGCLCd1	Reference
GSM4202923_0.1158	3.15799421824219	4.59948867829431	PGCLCd1	Reference
GSM4202923_0.1159	2.26269670848241	12.1007171903837	PGCLCd1	Reference
GSM4202923_0.1160	0.380468084936063	4.69770112822176	PGCLCd1	Reference
GSM4202923_0.1161	1.79319327004369	6.79119402780968	PGCLCd1	Reference
GSM4202923_0.1163	1.63006301791104	7.5483590358774	PGCLCd1	Reference
GSM4202923_0.1164	13.2944056369887	-12.3866	PGCLCd1	Reference
GSM4202923_0.1165	5.04460433671758	7.34296630735513	PGCLCd1	Reference
GSM4202923_0.1166	13.4024145360783	-13.5442	PGCLCd1	Reference
GSM4202923_0.1167	-1.02406	17.2470146985137	PGCLCd1	Reference
GSM4202923_0.1168	0.236337813342534	15.6109771709224	PGCLCd1	Reference
GSM4202923_0.1170	0.653805992698969	3.70558760968057	PGCLCd1	Reference
GSM4202923_0.1171	-0.00885814	3.41436404165368	PGCLCd1	Reference
GSM4202923_0.1172	1.18070092238591	4.5311716336018	PGCLCd1	Reference
GSM4202923_0.1173	2.98220809566373	11.4664468399211	PGCLCd1	Reference
GSM4202923_0.1174	-0.848036	15.5057	PGCLCd1	Reference
GSM4202923_0.1175	1.03273322532946	8.3053250579071	PGCLCd1	Reference
GSM4202923_0.1176	-1.6678	4.90727880532532	PGCLCd1	Reference
GSM4202923_0.1177	0.673989745827343	10.2321433598804	PGCLCd1	Reference
GSM4202923_0.1178	1.04367854685163	6.39503583464293	PGCLCd1	Reference
GSM4202923_0.1179	4.50765607286974	5.80727690830772	PGCLCd1	Reference
GSM4202923_0.1180	3.1834977821411	2.29145782997353	PGCLCd1	Reference
GSM4202923_0.1181	3.09556579090527	6.52347769076716	PGCLCd1	Reference
GSM4202923_0.1182	3.34173211972024	6.42885656630741	PGCLCd1	Reference
GSM4202923_0.1183	0.296140616286139	6.37261831547542	PGCLCd1	Reference
GSM4202923_0.1185	13.4962607133151	-10.0743	PGCLCd1	Reference
GSM4202923_0.1186	1.73244891416193	8.70661070545696	PGCLCd1	Reference
GSM4202923_0.1187	5.39428338802291	6.92748291148738	PGCLCd1	Reference
GSM4202923_0.1188	2.31513171747853	5.39877422106404	PGCLCd1	Reference
GSM4202923_0.1189	-1.15344	3.41225973591819	PGCLCd1	Reference
GSM4202923_0.1190	-1.06319	14.6858399587402	PGCLCd1	Reference
GSM4202923_0.1191	0.35603372344208	15.4102484390341	PGCLCd1	Reference
GSM4202923_0.1192	1.65588249283619	4.1903785239793	PGCLCd1	Reference
GSM4202923_0.1193	-0.147033	12.991912595221	PGCLCd1	Reference
GSM4202923_0.1194	2.55945383995971	6.73587014874524	PGCLCd1	Reference
GSM4202923_0.1195	-1.88434	-1.26669	PGCLCd1	Reference
GSM4202923_0.1196	4.53516619890181	6.35815264029106	PGCLCd1	Reference
GSM4202923_0.1197	4.57462675726009	9.93297657022564	PGCLCd1	Reference
GSM4202923_0.1198	1.71345600819631	7.08768984323078	PGCLCd1	Reference
GSM4202923_0.1199	6.36631706774382	0.0759324766565637	PGCLCd1	Reference
GSM4202923_0.1201	1.61636217971914	8.33184428349378	PGCLCd1	Reference
GSM4202923_0.1202	-0.318119	11.6229740285319	PGCLCd1	Reference
GSM4202923_0.1203	3.44952326250712	5.36310012717787	PGCLCd1	Reference
GSM4202923_0.1204	2.62643760840514	13.7529521191317	PGCLCd1	Reference
GSM4202923_0.1205	1.87010581040237	11.1459883594877	PGCLCd1	Reference
GSM4202923_0.1207	5.05707389473203	7.32129789585519	PGCLCd1	Reference
GSM4202923_0.1208	-4.38464	4.94905551320304	PGCLCd1	Reference
GSM4202923_0.1209	3.24267067148552	4.08116056420299	PGCLCd1	Reference
GSM4202923_0.1210	8.47655696712097	5.82604549992596	PGCLCd1	Reference
GSM4202923_0.1211	-0.268411	14.9918024942647	PGCLCd1	Reference
GSM4202923_0.1212	2.60611863991091	4.56046674219687	PGCLCd1	Reference
GSM4202923_0.1213	12.6312678372376	-10.7352	PGCLCd1	Reference
GSM4202923_0.1214	-1.63279	12.0295796043893	PGCLCd1	Reference
GSM4202923_0.1215	2.25029775710869	6.92174113071989	PGCLCd1	Reference
GSM4202923_0.1216	1.7225077117311	7.12127208726964	PGCLCd1	Reference
GSM4202923_0.1217	2.42991219322328	5.59172906271444	PGCLCd1	Reference
GSM4202923_0.1218	1.59681331425799	14.5248244725548	PGCLCd1	Reference
GSM4202923_0.1219	14.3402239777281	-13.0352	PGCLCd1	Reference
GSM4202923_0.1221	2.83692000986537	6.00850580822649	PGCLCd1	Reference
GSM4202923_0.1222	2.09910338090589	4.58970431145675	PGCLCd1	Reference
GSM4202923_0.1223	4.08246186068552	10.2342275031753	PGCLCd1	Reference
GSM4202923_0.1224	1.78020426994191	14.3330562483448	PGCLCd1	Reference
GSM4202923_0.1225	2.97798934818838	4.80277686260289	PGCLCd1	Reference
GSM4202923_0.1227	-0.28361	14.3519359359712	PGCLCd1	Reference
GSM4202923_0.1228	1.92286506918932	11.8120434259061	PGCLCd1	Reference
GSM4202923_0.1229	1.16508035695338	13.7400140756662	PGCLCd1	Reference
GSM4202923_0.1230	13.1139968383987	-13.5241	PGCLCd1	Reference
GSM4202923_0.1231	3.64765618902601	6.79424053742747	PGCLCd1	Reference
GSM4202923_0.1232	6.43231331267751	4.21049408679726	PGCLCd1	Reference
GSM4202923_0.1233	5.39013310213608	6.6573897457789	PGCLCd1	Reference
GSM4202923_0.1234	-6.20344	2.03874877250581	PGCLCd1	Reference
GSM4202923_0.1235	2.51139811365328	5.70177810684776	PGCLCd1	Reference
GSM4202923_0.1236	0.988486026157082	9.47221840449595	PGCLCd1	Reference
GSM4202923_0.1238	1.2114968780142	18.3426296467327	PGCLCd1	Reference
GSM4202923_0.1239	-0.700896	12.1281320394948	PGCLCd1	Reference
GSM4202923_0.1240	0.887571991874654	9.69510585752575	PGCLCd1	Reference
GSM4202923_0.1241	-1.12391	19.4651775811832	PGCLCd1	Reference
GSM4202923_0.1242	4.39354716236633	8.40791595186527	PGCLCd1	Reference
GSM4202923_0.1243	2.0651539378066	3.68615176106342	PGCLCd1	Reference
GSM4202923_0.1244	0.617210317558805	14.9528843334408	PGCLCd1	Reference
GSM4202923_0.1245	4.67474151451308	8.28393160075341	PGCLCd1	Reference
GSM4202923_0.1246	3.36537894870571	6.07419732992229	PGCLCd1	Reference
GSM4202923_0.1247	1.8344520469774	3.4052927403848	PGCLCd1	Reference
GSM4202923_0.1248	4.61071307159754	4.18727473272899	PGCLCd1	Reference
GSM4202923_0.1251	2.02205213324752	14.7287006850303	PGCLCd1	Reference
GSM4202923_0.1252	5.74849508564237	8.15368352677322	PGCLCd1	Reference
GSM4202923_0.1253	3.21288934997752	5.35247674405309	PGCLCd1	Reference
GSM4202923_0.1254	2.48973063937339	3.08335421974388	PGCLCd1	Reference
GSM4202923_0.1255	3.93663248305803	7.54400233161585	PGCLCd1	Reference
GSM4202923_0.1257	0.281743796819728	4.2703310921321	PGCLCd1	Reference
GSM4202923_0.1258	0.163172912965167	10.9064546599318	PGCLCd1	Reference
GSM4202923_0.1259	4.8750299848004	8.24876185323555	PGCLCd1	Reference
GSM4202923_0.1260	-3.81014	3.75340143530053	PGCLCd1	Reference
GSM4202923_0.1261	0.485299639289157	4.23797148781918	PGCLCd1	Reference
GSM4202923_0.1262	7.90907388268263	5.48467035756629	PGCLCd1	Reference
GSM4202923_0.1264	2.79034172921509	5.02508658434564	PGCLCd1	Reference
GSM4202923_0.1265	15.8563147881972	-14.5098	PGCLCd1	Reference
GSM4202923_0.1266	-0.185754	5.2082860264639	PGCLCd1	Reference
GSM4202923_0.1267	0.279701212477622	13.3973596138605	PGCLCd1	Reference
GSM4202923_0.1268	4.31026757234963	8.02605529750926	PGCLCd1	Reference
GSM4202923_0.1269	1.87798056367549	8.7039481103353	PGCLCd1	Reference
GSM4202923_0.1270	-2.51728	7.57693660764174	PGCLCd1	Reference
GSM4202923_0.1271	6.77415581490958	4.84007103943923	PGCLCd1	Reference
GSM4202923_0.1272	2.17253888055924	2.86807617142681	PGCLCd1	Reference
GSM4202923_0.1273	2.39405878992999	14.8567852995115	PGCLCd1	Reference
GSM4202923_0.1274	14.1758986057197	-14.1681	PGCLCd1	Reference
GSM4202923_0.1275	3.18799409273374	5.50676996381751	PGCLCd1	Reference
GSM4202923_0.1277	-1.36287	13.1532840357451	PGCLCd1	Reference
GSM4202923_0.1278	0.187051570429451	11.6250470152595	PGCLCd1	Reference
GSM4202923_0.1279	-0.12874	17.3408129471586	PGCLCd1	Reference
GSM4202923_0.1280	-3.15548	14.7439328649957	PGCLCd1	Reference
GSM4202923_0.1281	13.2263065137792	-13.0962	PGCLCd1	Reference
GSM4202923_0.1282	9.18191025031341	-3.14498	PGCLCd1	Reference
GSM4202923_0.1283	2.87751128843032	6.05891201817419	PGCLCd1	Reference
GSM4202923_0.1284	0.862927756317245	14.4474655229728	PGCLCd1	Reference
GSM4202923_0.1285	1.4243189082384	5.18551863320051	PGCLCd1	Reference
GSM4202923_0.1286	-0.509383	5.59482615639701	PGCLCd1	Reference
GSM4202923_0.1288	2.57800398636923	7.43065439299603	PGCLCd1	Reference
GSM4202923_0.1289	2.08699154643153	15.9120411270431	PGCLCd1	Reference
GSM4202923_0.1290	11.9508149112059	-10.3447	PGCLCd1	Reference
GSM4202923_0.1291	3.40263865575689	10.8886397643027	PGCLCd1	Reference
GSM4202923_0.1292	2.79011951344083	11.6942796718223	PGCLCd1	Reference
GSM4202923_0.1293	3.06887301200172	5.74945767260906	PGCLCd1	Reference
GSM4202923_0.1294	1.91858968787588	7.33547396078263	PGCLCd1	Reference
GSM4202923_0.1295	0.633254777525341	15.3091382591018	PGCLCd1	Reference
GSM4202923_0.1296	1.88841437105353	9.82847699404028	PGCLCd1	Reference
GSM4202923_0.1297	2.97216945967295	10.0660632096417	PGCLCd1	Reference
GSM4202923_0.1298	-0.840809	18.0757551464313	PGCLCd1	Reference
GSM4202923_0.1299	-0.76692	13.399544649718	PGCLCd1	Reference
GSM4202923_0.1300	4.40144234912596	8.96839373251519	PGCLCd1	Reference
GSM4202923_0.1301	-1.90994	4.03483387676192	PGCLCd1	Reference
GSM4202923_0.1302	-0.308259	6.22103322037049	PGCLCd1	Reference
GSM4202923_0.1303	0.340918891131878	18.0922697364004	PGCLCd1	Reference
GSM4202923_0.1304	2.34213811341157	7.92724656518745	PGCLCd1	Reference
GSM4202923_0.1305	0.256468702863916	3.7787263310396	PGCLCd1	Reference
GSM4202923_0.1306	13.6717799988081	-10.0412	PGCLCd1	Reference
GSM4202923_0.1307	2.51788331829809	6.42186208086164	PGCLCd1	Reference
GSM4202923_0.1308	1.72342930945866	5.68367288243227	PGCLCd1	Reference
GSM4202923_0.1309	4.83846492684003	6.04140961831984	PGCLCd1	Reference
GSM4202923_0.1312	4.98374253296991	7.59587945363766	PGCLCd1	Reference
GSM4202923_0.1313	2.34008237019871	5.2981262953371	PGCLCd1	Reference
GSM4202923_0.1314	3.13586311650965	15.2150131547644	PGCLCd1	Reference
GSM4202923_0.1315	4.86561960145837	9.32337187056305	PGCLCd1	Reference
GSM4202923_0.1316	0.171641542574833	8.89295409713708	PGCLCd1	Reference
GSM4202923_0.1318	11.9939706952979	-8.71102	PGCLCd1	Reference
GSM4202923_0.1319	-0.0602944	13.4211592375289	PGCLCd1	Reference
GSM4202923_0.1320	14.4850385636162	-11.664	PGCLCd1	Reference
GSM4202923_0.1321	0.288581185937435	14.9958972784173	PGCLCd1	Reference
GSM4202923_0.1322	11.2612788436961	-11.8816	PGCLCd1	Reference
GSM4202923_0.1323	15.1788339783239	-16.1782	PGCLCd1	Reference
GSM4202923_0.1324	1.62809158914638	7.32896592822267	PGCLCd1	Reference
GSM4202923_0.1325	-0.311313	19.2278317502118	PGCLCd1	Reference
GSM4202923_0.1327	5.96197156679795	5.68007904966929	PGCLCd1	Reference
GSM4202923_0.1328	1.6325581321649	5.97648596709987	PGCLCd1	Reference
GSM4202923_0.1329	14.3481683225945	-11.6597	PGCLCd1	Reference
GSM4202923_0.1330	0.0593799810437867	15.9929615723929	PGCLCd1	Reference
GSM4202923_0.1331	-2.32465	6.32123982200774	PGCLCd1	Reference
GSM4202923_0.1333	0.557101398159703	11.8943864950285	PGCLCd1	Reference
GSM4202923_0.1334	3.03898251945795	11.2148872359067	PGCLCd1	Reference
GSM4202923_0.1335	12.0634137034755	-10.8503	PGCLCd1	Reference
GSM4202923_0.1337	2.09505551639027	5.9901511661199	PGCLCd1	Reference
GSM4202923_0.1338	3.32508713392799	6.54193933612269	PGCLCd1	Reference
GSM4202923_0.1339	0.0943226111852866	13.3279998016208	PGCLCd1	Reference
GSM4202923_0.1340	14.6838760931449	-13.8209	PGCLCd1	Reference
GSM4202923_0.1341	1.20163570589563	13.8021072010124	PGCLCd1	Reference
GSM4202923_0.1342	2.70480300426943	12.0234821651075	PGCLCd1	Reference
GSM4202923_0.1343	0.813740547036434	17.6320165168931	PGCLCd1	Reference
GSM4202923_0.1344	0.137793062336296	14.9009759266095	PGCLCd1	Reference
GSM4202923_0.1345	4.16178553218215	7.04505878486322	PGCLCd1	Reference
GSM4202923_0.1346	1.20112277514184	6.00889510479392	PGCLCd1	Reference
GSM4202923_0.1347	0.693175291450316	18.8165053274299	PGCLCd1	Reference
GSM4202923_0.1348	-1.34749	16.1114143819777	PGCLCd1	Reference
GSM4202923_0.1349	0.532205229468694	6.24147865461093	PGCLCd1	Reference
GSM4202923_0.1350	14.1548283355652	-14.724	PGCLCd1	Reference
GSM4202923_0.1351	-1.57048	5.85237972359163	PGCLCd1	Reference
GSM4202923_0.1352	2.6095911003896	2.76602813237282	PGCLCd1	Reference
GSM4202923_0.1353	1.89530052563435	9.14655410454868	PGCLCd1	Reference
GSM4202923_0.1354	-0.774754	13.7602433726445	PGCLCd1	Reference
GSM4202923_0.1355	3.94524885707978	10.2237485559944	PGCLCd1	Reference
GSM4202923_0.1356	13.0223278106021	-13.3004	PGCLCd1	Reference
GSM4202923_0.1357	5.08601454620352	8.19789791485162	PGCLCd1	Reference
GSM4202923_0.1358	2.4609	13.3115651478441	PGCLCd1	Reference
GSM4202923_0.1359	4.79036495368492	8.23524743443047	PGCLCd1	Reference
GSM4202923_0.1361	3.70216886749296	8.34887993847429	PGCLCd1	Reference
GSM4202923_0.1363	0.866202154406558	15.7619203040108	PGCLCd1	Reference
GSM4202923_0.1364	0.52328893861873	10.6532610137539	PGCLCd1	Reference
GSM4202923_0.1365	-1.25403	16.7182341557892	PGCLCd1	Reference
GSM4202923_0.1366	4.26881735341265	4.64049852149295	PGCLCd1	Reference
GSM4202923_0.1367	0.780150059531661	13.7322402199657	PGCLCd1	Reference
GSM4202923_0.1368	0.222666322539582	12.2290561219565	PGCLCd1	Reference
GSM4202923_0.1369	1.32876065012424	4.01030837164569	PGCLCd1	Reference
GSM4202923_0.1370	-0.459261	10.0942911982059	PGCLCd1	Reference
GSM4202923_0.1371	-0.0225498	7.95273048904523	PGCLCd1	Reference
GSM4202923_0.1372	-1.84393	10.1655748824462	PGCLCd1	Reference
GSM4202923_0.1373	1.96122922537652	14.7524587585313	PGCLCd1	Reference
GSM4202923_0.1374	5.34939191121096	3.34786617564469	PGCLCd1	Reference
GSM4202923_0.1376	0.0337074899186848	4.84292155207942	PGCLCd1	Reference
GSM4202923_0.1377	0.0404048242339911	13.3967396663418	PGCLCd1	Reference
GSM4202923_0.1378	0.972504341408322	3.0095493442617	PGCLCd1	Reference
GSM4202923_0.1380	1.04626146402636	2.29905086801145	PGCLCd1	Reference
GSM4202923_0.1381	14.7404629273049	-13.1717	PGCLCd1	Reference
GSM4202923_0.1382	0.351280376641872	13.6404380912697	PGCLCd1	Reference
GSM4202923_0.1383	1.63451144271818	0.296473504717323	PGCLCd1	Reference
GSM4202923_0.1384	-0.723611	18.3416126965621	PGCLCd1	Reference
GSM4202923_0.1385	2.38473637735991	6.21469697866235	PGCLCd1	Reference
GSM4202923_0.1386	6.40226161122534	7.28871514363471	PGCLCd1	Reference
GSM4202923_0.1387	1.58617237132115	4.16696666317426	PGCLCd1	Reference
GSM4202923_0.1388	0.497266839148841	16.1300823297478	PGCLCd1	Reference
GSM4202923_0.1389	1.57057068430418	10.8633259839903	PGCLCd1	Reference
GSM4202923_0.1390	0.775199027103438	17.2739036319546	PGCLCd1	Reference
GSM4202923_0.1391	3.99959286770521	5.19586357636953	PGCLCd1	Reference
GSM4202923_0.1392	-4.81011	3.41749235528635	PGCLCd1	Reference
GSM4202923_0.1393	-6.6732	2.74446619845296	PGCLCd1	Reference
GSM4202923_0.1394	5.81427789540262	6.00920977627129	PGCLCd1	Reference
GSM4202923_0.1395	9.43759732850507	1.4503964342074	PGCLCd1	Reference
GSM4202923_0.1396	-0.500865	12.3149218697822	PGCLCd1	Reference
GSM4202923_0.1397	-0.483148	13.9235552906239	PGCLCd1	Reference
GSM4202923_0.1398	5.35517473454146	4.27456142320489	PGCLCd1	Reference
GSM4202923_0.1399	14.3624886167427	-13.3511	PGCLCd1	Reference
GSM4202923_0.1400	3.17804235912551	7.57093584749243	PGCLCd1	Reference
GSM4202923_0.1402	13.1038538281847	-10.8393	PGCLCd1	Reference
GSM4202923_0.1404	-1.45789	3.98705716314048	PGCLCd1	Reference
GSM4202923_0.1405	1.55774551927178	9.21963877584985	PGCLCd1	Reference
GSM4202923_0.1406	-0.27274	14.3822496247167	PGCLCd1	Reference
GSM4202923_0.1407	-2.3902	3.34174	PGCLCd1	Reference
GSM4202923_0.1408	15.8937495254979	-15.1399	PGCLCd1	Reference
GSM4202923_0.1409	0.0713643697088887	5.65282503943859	PGCLCd1	Reference
GSM4202923_0.1410	14.1289290294259	-12.8902	PGCLCd1	Reference
GSM4202923_0.1411	3.18576365956697	5.01571005284988	PGCLCd1	Reference
GSM4202923_0.1412	4.77103099051812	8.99936923825347	PGCLCd1	Reference
GSM4202923_0.1413	11.1023406788971	-9.43299	PGCLCd1	Reference
GSM4202923_0.1414	13.9781798925238	-12.3927	PGCLCd1	Reference
GSM4202923_0.1415	13.9475386926745	-14.1953	PGCLCd1	Reference
GSM4202923_0.1416	11.7897966218649	-10.4863	PGCLCd1	Reference
GSM4202923_0.1417	0.137477530808982	16.6982011212283	PGCLCd1	Reference
GSM4202923_0.1418	-0.281032	5.7397579048267	PGCLCd1	Reference
GSM4202923_0.1419	1.41676313900757	15.676513786265	PGCLCd1	Reference
GSM4202923_0.1420	3.63054989799342	6.40884142789231	PGCLCd1	Reference
GSM4202923_0.1421	4.11735280323185	7.3366180624062	PGCLCd1	Reference
GSM4202923_0.1422	-0.238567	16.1981172211748	PGCLCd1	Reference
GSM4202923_0.1423	3.82574099700825	8.46144601979281	PGCLCd1	Reference
GSM4202923_0.1424	12.1076340721053	-11.8681	PGCLCd1	Reference
GSM4202923_0.1425	-0.704599	17.7663494854338	PGCLCd1	Reference
GSM4202923_0.1426	0.840868291950372	3.75848041530615	PGCLCd1	Reference
GSM4202923_0.1427	1.58232615897333	4.01298760447806	PGCLCd1	Reference
GSM4202923_0.1428	2.69852589248634	4.41641969264778	PGCLCd1	Reference
GSM4202923_0.1429	3.59548563950328	7.02198738577355	PGCLCd1	Reference
GSM4202923_0.1430	0.0480490169327327	11.6532672362863	PGCLCd1	Reference
GSM4202923_0.1431	0.0795998731955952	13.429228346114	PGCLCd1	Reference
GSM4202923_0.1432	12.5111344750141	-13.9026	PGCLCd1	Reference
GSM4202923_0.1433	2.1185617890033	13.4579156670726	PGCLCd1	Reference
GSM4202923_0.1434	3.50868541736313	7.51586463411474	PGCLCd1	Reference
GSM4202923_0.1435	4.28298739103293	4.20893501574418	PGCLCd1	Reference
GSM4202923_0.1436	14.1802111043676	-13.3748	PGCLCd1	Reference
GSM4202923_0.1437	4.57052709433809	6.02915030286368	PGCLCd1	Reference
GSM4202923_0.1438	14.395856881815	-12.6143	PGCLCd1	Reference
GSM4202923_0.1439	14.6556842185385	-11.5275	PGCLCd1	Reference
GSM4202923_0.1440	-0.989175	5.74094624181597	PGCLCd1	Reference
GSM4202923_0.1441	15.615411277166	-12.5547	PGCLCd1	Reference
GSM4202923_0.1442	4.04067044014557	2.8861040337375	PGCLCd1	Reference
GSM4202923_0.1443	1.68958574457817	15.0397019488681	PGCLCd1	Reference
GSM4202923_0.1445	1.01736914066228	14.5776432391327	PGCLCd1	Reference
GSM4202923_0.1446	1.59264311309856	8.66711132382256	PGCLCd1	Reference
GSM4202923_0.1447	1.35952389345846	12.0197038009604	PGCLCd1	Reference
GSM4202923_0.1448	-0.801711	5.4853129176557	PGCLCd1	Reference
GSM4202923_0.1449	5.84816480756633	3.77991951128886	PGCLCd1	Reference
GSM4202923_0.1450	3.09084106981008	10.080527374048	PGCLCd1	Reference
GSM4202923_0.1451	-3.79505	6.237	PGCLCd1	Reference
GSM4202923_0.1452	1.5519704604837	11.8036039442441	PGCLCd1	Reference
GSM4202923_0.1454	11.2974824603297	-11.2758	PGCLCd1	Reference
GSM4202923_0.1455	-0.947699	16.7061906392697	PGCLCd1	Reference
GSM4202923_0.1457	5.52804532411372	6.03469057638429	PGCLCd1	Reference
GSM4202923_0.1458	3.24636536044686	15.7663	PGCLCd1	Reference
GSM4202923_0.1459	0.0779587515608494	14.3615361698561	PGCLCd1	Reference
GSM4202923_0.1460	1.33257308785215	16.4582947113863	PGCLCd1	Reference
GSM4202923_0.1461	-0.304132	5.24445213532297	PGCLCd1	Reference
GSM4202923_0.1462	-1.61704	17.7877781015184	PGCLCd1	Reference
GSM4202923_0.1464	-1.51919	5.68404150594451	PGCLCd1	Reference
GSM4202923_0.1465	0.624062873984263	12.669738734918	PGCLCd1	Reference
GSM4202923_0.1466	1.24993260489853	16.4098828310179	PGCLCd1	Reference
GSM4202923_0.1467	2.34725693310864	2.88629435602622	PGCLCd1	Reference
GSM4202923_0.1468	-0.467512	6.20396005395636	PGCLCd1	Reference
GSM4202923_0.1469	-0.228842	16.6914464053725	PGCLCd1	Reference
GSM4202923_0.1470	-0.251431	3.5949983744458	PGCLCd1	Reference
GSM4202923_0.1471	0.294417759431556	18.3093754907603	PGCLCd1	Reference
GSM4202923_0.1472	2.6611657366097	6.95330643183753	PGCLCd1	Reference
GSM4202923_0.1474	-2.30519	5.03817195269024	PGCLCd1	Reference
GSM4202923_0.1475	0.570702532890891	14.3473245324575	PGCLCd1	Reference
GSM4202923_0.1476	-0.640986	15.9429390765543	PGCLCd1	Reference
GSM4202923_0.1478	13.3560345070835	-11.8893	PGCLCd1	Reference
GSM4202923_0.1479	3.43605488380927	3.61883758176611	PGCLCd1	Reference
GSM4202923_0.1480	5.77453671019245	6.18728106748005	PGCLCd1	Reference
GSM4202923_0.1483	1.74981261978066	10.3074354389409	PGCLCd1	Reference
GSM4202923_0.1484	-4.09728	4.24235472552358	PGCLCd1	Reference
GSM4202923_0.1485	7.20259397700574	5.24573590117891	PGCLCd1	Reference
GSM4202923_0.1486	-0.942583	17.4542872375022	PGCLCd1	Reference
GSM4202923_0.1487	3.34206819048027	11.3964264828853	PGCLCd1	Reference
GSM4202923_0.1489	14.7816616556814	-13.8605	PGCLCd1	Reference
GSM4202923_0.1490	3.14755588137632	5.95538288958907	PGCLCd1	Reference
GSM4202923_0.1491	0.104742708462069	8.10656311106641	PGCLCd1	Reference
GSM4202923_0.1492	12.6345735838792	-10.6791	PGCLCd1	Reference
GSM4202923_0.1493	1.23797991228379	3.85523634123255	PGCLCd1	Reference
GSM4202923_0.1494	1.65213056372347	9.90709146104771	PGCLCd1	Reference
GSM4202923_0.1495	-2.97163	16.3920431779977	PGCLCd1	Reference
GSM4202923_0.1496	-1.49361	2.94373623097922	PGCLCd1	Reference
GSM4202923_0.1497	-7.50724	2.28679486106376	PGCLCd1	Reference
GSM4202923_0.1498	-0.0429515	17.7279318610181	PGCLCd1	Reference
GSM4202923_0.1499	-0.61577	14.5019242640497	PGCLCd1	Reference
GSM4202923_0.1500	3.04008772111086	12.4899704309064	PGCLCd1	Reference
GSM4202923_0.1501	-0.219861	14.0970427456854	PGCLCd1	Reference
GSM4202923_0.1502	4.65034683405148	4.8758724476563	PGCLCd1	Reference
GSM4202923_0.1503	3.34513418726235	6.22443359871014	PGCLCd1	Reference
GSM4202923_0.1504	-0.823941	5.67654143547105	PGCLCd1	Reference
GSM4202923_0.1505	-2.35795	0.516487514475695	PGCLCd1	Reference
GSM4202923_0.1506	-1.27749	12.1610274894765	PGCLCd1	Reference
GSM4202923_0.1507	2.55955302064128	4.25145261317111	PGCLCd1	Reference
GSM4202923_0.1508	2.32144615811375	8.89557173308764	PGCLCd1	Reference
GSM4202923_0.1509	-0.211493	14.1035056289099	PGCLCd1	Reference
GSM4202923_0.1510	4.37224141470793	9.66240687483572	PGCLCd1	Reference
GSM4202923_0.1511	-1.06396	12.9395879443735	PGCLCd1	Reference
GSM4202923_0.1512	12.8165223395611	-12.5507	PGCLCd1	Reference
GSM4202923_0.1513	0.643343421737528	12.8571152988947	PGCLCd1	Reference
GSM4202923_0.1514	0.316373070886661	4.52853764474807	PGCLCd1	Reference
GSM4202923_0.1515	3.14797010315564	5.51433449470416	PGCLCd1	Reference
GSM4202923_0.1516	11.3430124893103	-9.65372	PGCLCd1	Reference
GSM4202923_0.1517	-1.15776	7.73721539930563	PGCLCd1	Reference
GSM4202923_0.1518	1.98163858601706	5.49116845729716	PGCLCd1	Reference
GSM4202923_0.1520	-0.529007	16.9425423840294	PGCLCd1	Reference
GSM4202923_0.1521	1.3319312977671	11.4267149170922	PGCLCd1	Reference
GSM4202923_0.1522	4.41333	6.57936885021549	PGCLCd1	Reference
GSM4202923_0.1523	1.58797176595297	14.8495649658039	PGCLCd1	Reference
GSM4202923_0.1524	0.163394661940482	6.21841455329252	PGCLCd1	Reference
GSM4202923_0.1525	3.95791881655443	5.33521013312935	PGCLCd1	Reference
GSM4202923_0.1527	12.4189519039755	-10.4509	PGCLCd1	Reference
GSM4202923_0.1528	-3.82441	16.4324911351717	PGCLCd1	Reference
GSM4202923_0.1529	6.06891831083549	5.76129613634048	PGCLCd1	Reference
GSM4202923_0.1530	4.64403972022649	4.19463456822311	PGCLCd1	Reference
GSM4202923_0.1531	5.35274291509957	3.8766246889057	PGCLCd1	Reference
GSM4202923_0.1532	4.03872648852333	8.1562067269496	PGCLCd1	Reference
GSM4202923_0.1533	4.27528447500869	5.11687538355896	PGCLCd1	Reference
GSM4202923_0.1534	5.29445917906659	7.61732556333697	PGCLCd1	Reference
GSM4202923_0.1535	13.9282639149732	-14.2908	PGCLCd1	Reference
GSM4202923_0.1537	-1.92298	14.1225330328825	PGCLCd1	Reference
GSM4202923_0.1538	4.10727795836757	3.74261727134682	PGCLCd1	Reference
GSM4202923_0.1539	-0.496012	19.1495247598878	PGCLCd1	Reference
GSM4202923_0.1540	4.39343630705352	8.01476148174825	PGCLCd1	Reference
GSM4202923_0.1541	2.07011040370039	11.432409457659	PGCLCd1	Reference
GSM4202923_0.1542	13.9664295470709	-9.05749	PGCLCd1	Reference
GSM4202923_0.1543	4.43029293346411	7.05616424700789	PGCLCd1	Reference
GSM4202923_0.1544	-0.12518	6.47368444874196	PGCLCd1	Reference
GSM4202923_0.1546	0.501862680136589	13.7304923644597	PGCLCd1	Reference
GSM4202923_0.1547	-1.90155	17.111728588799	PGCLCd1	Reference
GSM4202923_0.1548	-0.136816	17.1526032890677	PGCLCd1	Reference
GSM4202923_0.1549	2.68526554814426	6.30815668292019	PGCLCd1	Reference
GSM4202923_0.1550	1.03115314087253	11.8608023165633	PGCLCd1	Reference
GSM4202923_0.1551	1.79833395885494	12.2016956279204	PGCLCd1	Reference
GSM4202923_0.1552	14.8427420126013	-14.2274	PGCLCd1	Reference
GSM4202923_0.1553	-0.193312	6.13063688120082	PGCLCd1	Reference
GSM4202923_0.1554	1.14014783644788	7.44027017304379	PGCLCd1	Reference
GSM4202923_0.1555	0.822552808430129	18.9554150489556	PGCLCd1	Reference
GSM4202923_0.1556	-1.08031	16.0495426410952	PGCLCd1	Reference
GSM4202923_0.1557	-0.492937	15.4181	PGCLCd1	Reference
GSM4202923_0.1558	1.69449013480217	5.55170629642192	PGCLCd1	Reference
GSM4202923_0.1559	1.97379548218262	7.21707895828201	PGCLCd1	Reference
GSM4202923_0.1560	2.69498775076906	6.51770579584387	PGCLCd1	Reference
GSM4202923_0.1561	2.56950665905307	6.17351260732545	PGCLCd1	Reference
GSM4202923_0.1562	0.924844282588526	15.0788054232538	PGCLCd1	Reference
GSM4202923_0.1563	3.97220007901832	6.65039589120006	PGCLCd1	Reference
GSM4202923_0.1564	3.98019156792373	5.41812290148119	PGCLCd1	Reference
GSM4202923_0.1565	4.75092150044601	6.08254936383148	PGCLCd1	Reference
GSM4202923_0.1566	2.09875599226364	2.95337137608328	PGCLCd1	Reference
GSM4202923_0.1567	3.62343847648179	6.22608698601385	PGCLCd1	Reference
GSM4202923_0.1569	0.439816246780698	13.0494813966559	PGCLCd1	Reference
GSM4202923_0.1570	3.22492452370912	7.01273780409833	PGCLCd1	Reference
GSM4202923_0.1571	-0.74113	15.6978317390277	PGCLCd1	Reference
GSM4202923_0.1572	1.61657804406052	6.77933147710426	PGCLCd1	Reference
GSM4202923_0.1573	-3.08803	2.77439115044555	PGCLCd1	Reference
GSM4202923_0.1574	5.15640561677909	1.96661580424135	PGCLCd1	Reference
GSM4202923_0.1575	-7.34818	1.00868544835705	PGCLCd1	Reference
GSM4202923_0.1576	3.40008987373995	5.55739325580809	PGCLCd1	Reference
GSM4202923_0.1577	1.72476870680996	11.4841744619995	PGCLCd1	Reference
GSM4202923_0.1578	-0.098297	12.7007160276486	PGCLCd1	Reference
GSM4202923_0.1579	12.8322658376249	-9.60236	PGCLCd1	Reference
GSM4202923_0.1580	-1.37362	5.48960679347801	PGCLCd1	Reference
GSM4202923_0.1581	-0.620386	14.2092205436012	PGCLCd1	Reference
GSM4202923_0.1582	-0.846088	15.5919648964555	PGCLCd1	Reference
GSM4202923_0.1583	-0.0479594	7.73317073553283	PGCLCd1	Reference
GSM4202923_0.1584	0.158598111045222	5.05352159524217	PGCLCd1	Reference
GSM4202923_0.1585	12.1099309826016	-9.58975	PGCLCd1	Reference
GSM4202923_0.1586	1.31834001516672	4.03442954124827	PGCLCd1	Reference
GSM4202923_0.1587	1.20473772521317	14.6680644097432	PGCLCd1	Reference
GSM4202923_0.1588	12.8961359291162	-7.17203	PGCLCd1	Reference
GSM4202923_0.1589	4.10525597915382	5.53347005540481	PGCLCd1	Reference
GSM4202923_0.1590	5.64016551695693	6.3963960520742	PGCLCd1	Reference
GSM4202923_0.1591	4.01330446009501	6.32304703764675	PGCLCd1	Reference
GSM4202923_0.1592	5.18968418488874	7.61568235342771	PGCLCd1	Reference
GSM4202923_0.1593	3.10690955763446	7.82230572879291	PGCLCd1	Reference
GSM4202923_0.1594	6.5366194586203	1.11154687888697	PGCLCd1	Reference
GSM4202923_0.1595	1.33793092764449	7.44618178478183	PGCLCd1	Reference
GSM4202923_0.1596	6.33828353757357	10.3286198466333	PGCLCd1	Reference
GSM4202923_0.1597	13.1431833246482	-12.7422	PGCLCd1	Reference
GSM4202923_0.1598	-0.0322808	10.9996665065139	PGCLCd1	Reference
GSM4202923_0.1599	2.07740074376332	9.34321056005596	PGCLCd1	Reference
GSM4202923_0.1600	6.0827400484998	4.58346998081419	PGCLCd1	Reference
GSM4202923_0.1601	5.24685541491877	5.03636160468861	PGCLCd1	Reference
GSM4202923_0.1603	0.62576679877091	2.74228636532868	PGCLCd1	Reference
GSM4202923_0.1605	2.38992640891963	10.3335579652885	PGCLCd1	Reference
GSM4202923_0.1606	-0.8089	11.2696817868905	PGCLCd1	Reference
GSM4202923_0.1607	-2.76445	10.2817865198652	PGCLCd1	Reference
GSM4202923_0.1608	14.5027870334762	-15.0079	PGCLCd1	Reference
GSM4202923_0.1609	2.86750102402916	6.05744044431369	PGCLCd1	Reference
GSM4202923_0.1611	0.30454443009445	6.07707448899204	PGCLCd1	Reference
GSM4202923_0.1612	-0.483709	11.9398098424604	PGCLCd1	Reference
GSM4202923_0.1613	1.22696899249987	3.95980675007712	PGCLCd1	Reference
GSM4202923_0.1614	13.9261685224313	-12.9451	PGCLCd1	Reference
GSM4202923_0.1615	-5.74748	2.5740845342057	PGCLCd1	Reference
GSM4202923_0.1617	3.84693802477964	6.23802056167311	PGCLCd1	Reference
GSM4202923_0.1618	3.49401841478862	12.8913670013646	PGCLCd1	Reference
GSM4202923_0.1619	3.68774162532602	8.66436774519626	PGCLCd1	Reference
GSM4202923_0.1620	13.944689521093	-12.3456	PGCLCd1	Reference
GSM4202923_0.1621	5.49693050846876	7.89332160417064	PGCLCd1	Reference
GSM4202923_0.1622	-0.00983423	9.92819084555319	PGCLCd1	Reference
GSM4202923_0.1623	1.98271293624054	9.15271587793528	PGCLCd1	Reference
GSM4202923_0.1624	12.5179335064304	-12.1478	PGCLCd1	Reference
GSM4202923_0.1625	0.398272980804749	13.1807987086829	PGCLCd1	Reference
GSM4202923_0.1626	-0.513283	12.3538782424835	PGCLCd1	Reference
GSM4202923_0.1627	2.90473035320061	6.07370370172727	PGCLCd1	Reference
GSM4202923_0.1628	1.90975738519509	6.35399653938239	PGCLCd1	Reference
GSM4202923_0.1629	0.550747134550936	11.1651811998786	PGCLCd1	Reference
GSM4202923_0.1630	2.85015949184273	4.1294442512367	PGCLCd1	Reference
GSM4202923_0.1631	1.45622531461909	16.1325279170079	PGCLCd1	Reference
GSM4202923_0.1632	2.90508869855124	5.6028378837099	PGCLCd1	Reference
GSM4202923_0.1633	1.38768680753587	10.4050743601629	PGCLCd1	Reference
GSM4202923_0.1634	0.278383318393005	13.6210017750102	PGCLCd1	Reference
GSM4202923_0.1635	2.72887012847764	8.33159111565527	PGCLCd1	Reference
GSM4202923_0.1636	2.34914979299087	11.0762035175052	PGCLCd1	Reference
GSM4202923_0.1637	14.4556678075446	-11.3808	PGCLCd1	Reference
GSM4202923_0.1638	-0.550643	17.6711886005022	PGCLCd1	Reference
GSM4202923_0.1640	2.95448375869638	9.83316373105754	PGCLCd1	Reference
GSM4202923_0.1641	-1.10488	7.19078267414432	PGCLCd1	Reference
GSM4202923_0.1642	3.87178	8.59541377293072	PGCLCd1	Reference
GSM4202923_0.1643	15.9318462996111	-14.4081	PGCLCd1	Reference
GSM4202923_0.1645	4.64189013192949	8.10617035603985	PGCLCd1	Reference
GSM4202923_0.1646	0.445478020636836	17.3804145350484	PGCLCd1	Reference
GSM4202923_0.1647	1.45987326039255	6.4675336332806	PGCLCd1	Reference
GSM4202923_0.1648	4.00393743564362	4.31410326605258	PGCLCd1	Reference
GSM4202923_0.1649	6.67142788020574	7.78842723883621	PGCLCd1	Reference
GSM4202923_0.1650	4.55887468170927	6.46233914741931	PGCLCd1	Reference
GSM4202923_0.1651	0.566971889219322	2.35423369857006	PGCLCd1	Reference
GSM4202923_0.1652	0.88610718219784	11.4366471324569	PGCLCd1	Reference
GSM4202923_0.1653	-0.234962	17.1038014996863	PGCLCd1	Reference
GSM4202923_0.1654	14.137776115228	-14.6496	PGCLCd1	Reference
GSM4202923_0.1655	1.33153419406201	12.021748999751	PGCLCd1	Reference
GSM4202923_0.1656	5.4155625138612	2.24464605389261	PGCLCd1	Reference
GSM4202923_0.1657	0.999630205065099	7.39839782320948	PGCLCd1	Reference
GSM4202923_0.1658	0.412004981781561	6.89361731531721	PGCLCd1	Reference
GSM4202923_0.1659	1.81807095513034	14.843368577643	PGCLCd1	Reference
GSM4202923_0.1660	-1.02041	13.2648828393662	PGCLCd1	Reference
GSM4202923_0.1661	-0.126182	13.8383857153835	PGCLCd1	Reference
GSM4202923_0.1663	1.23322355591099	14.7321267435421	PGCLCd1	Reference
GSM4202923_0.1664	-0.260045	15.9483178644875	PGCLCd1	Reference
GSM4202923_0.1665	2.55299047941872	6.45379590032687	PGCLCd1	Reference
GSM4202923_0.1666	0.093564564048942	14.7692513055965	PGCLCd1	Reference
GSM4202923_0.1667	1.6113904806239	5.51447392514874	PGCLCd1	Reference
GSM4202923_0.1668	6.8330827190715	3.49116743747245	PGCLCd1	Reference
GSM4202923_0.1670	3.31435431601193	10.1744322104559	PGCLCd1	Reference
GSM4202923_0.1671	-1.58864	12.6100274423551	PGCLCd1	Reference
GSM4202923_0.1672	0.927347802056982	6.88384654013413	PGCLCd1	Reference
GSM4202923_0.1673	1.67473013442401	8.0264194957351	PGCLCd1	Reference
GSM4202923_0.1674	12.8711636463015	-10.1554	PGCLCd1	Reference
GSM4202923_0.1675	4.00740643719163	7.21784994778636	PGCLCd1	Reference
GSM4202923_0.1676	2.59707122686619	5.69146175459251	PGCLCd1	Reference
GSM4202923_0.1677	1.17125360469856	17.1173342419447	PGCLCd1	Reference
GSM4202923_0.1678	1.90278132804047	6.39576363514459	PGCLCd1	Reference
GSM4202923_0.1679	4.74311	7.43203545840482	PGCLCd1	Reference
GSM4202923_0.1680	-0.760108	14.9143478439134	PGCLCd1	Reference
GSM4202923_0.1681	4.23194383087815	5.52968311018151	PGCLCd1	Reference
GSM4202923_0.1682	13.6859502534067	-14.0849	PGCLCd1	Reference
GSM4202923_0.1683	1.43112877375875	5.84805193512247	PGCLCd1	Reference
GSM4202923_0.1684	0.939708131257166	12.701777655876	PGCLCd1	Reference
GSM4202923_0.1686	5.5665521739245	4.53209681332165	PGCLCd1	Reference
GSM4202923_0.1687	0.631253252093613	15.7647446757084	PGCLCd1	Reference
GSM4202923_0.1688	2.62961637189926	2.53269731554249	PGCLCd1	Reference
GSM4202923_0.1689	14.0413663163726	-9.88027	PGCLCd1	Reference
GSM4202923_0.1690	0.732016222349953	14.7299594804798	PGCLCd1	Reference
GSM4202923_0.1691	6.18701806599584	5.8423372596136	PGCLCd1	Reference
GSM4202923_0.1692	7.46642902196912	6.00464353488684	PGCLCd1	Reference
GSM4202923_0.1693	1.14985031329499	11.8975261918783	PGCLCd1	Reference
GSM4202923_0.1694	0.990570767195401	6.56478123632029	PGCLCd1	Reference
GSM4202923_0.1695	13.6459533118756	-10.4579	PGCLCd1	Reference
GSM4202923_0.1696	-0.110131	7.7242999582039	PGCLCd1	Reference
GSM4202923_0.1697	5.28870309141717	6.50151255817137	PGCLCd1	Reference
GSM4202923_0.1698	3.80279941670922	13.5514579145052	PGCLCd1	Reference
GSM4202923_0.1699	1.83490193962697	16.9524927463083	PGCLCd1	Reference
GSM4202923_0.1700	1.53616665954933	7.50639092866804	PGCLCd1	Reference
GSM4202923_0.1701	2.88966116034706	5.87938478639138	PGCLCd1	Reference
GSM4202923_0.1702	-1.51083	5.15978204046668	PGCLCd1	Reference
GSM4202923_0.1703	2.97452069554528	6.84050172955998	PGCLCd1	Reference
GSM4202923_0.1705	4.7993801966088	6.68062790894345	PGCLCd1	Reference
GSM4202923_0.1706	0.915078019385953	15.2989107320257	PGCLCd1	Reference
GSM4202923_0.1707	2.29458098797168	5.26779667097069	PGCLCd1	Reference
GSM4202923_0.1708	-2.0847	3.07931913516759	PGCLCd1	Reference
GSM4202923_0.1709	3.44956401527012	5.68767228382425	PGCLCd1	Reference
GSM4202923_0.1711	2.83593245561011	12.8315847062779	PGCLCd1	Reference
GSM4202923_0.1712	3.57924768005115	4.86984165690933	PGCLCd1	Reference
GSM4202923_0.1713	-0.403591	14.9758265792809	PGCLCd1	Reference
GSM4202923_0.1714	1.85764002583965	8.52250703060989	PGCLCd1	Reference
GSM4202923_0.1715	4.50949193607916	5.55145188059328	PGCLCd1	Reference
GSM4202923_0.1716	-0.105334	13.2549239587481	PGCLCd1	Reference
GSM4202923_0.1717	1.1517749809751	3.51122732231672	PGCLCd1	Reference
GSM4202923_0.1718	-0.37298	16.0856751683556	PGCLCd1	Reference
GSM4202923_0.1719	5.93589080599855	7.94393133400993	PGCLCd1	Reference
GSM4202923_0.1720	0.804132713211859	18.1141355095731	PGCLCd1	Reference
GSM4202923_0.1721	1.40895008542169	3.26061843603962	PGCLCd1	Reference
GSM4202923_0.1722	3.69317050417974	4.87257806230912	PGCLCd1	Reference
GSM4202923_0.1723	-1.17202	16.1418992089456	PGCLCd1	Reference
GSM4202923_0.1724	12.2772822899291	-12.2138	PGCLCd1	Reference
GSM4202923_0.1725	5.25171099300259	5.7978703490626	PGCLCd1	Reference
GSM4202923_0.1726	1.89731710276244	16.4426620339819	PGCLCd1	Reference
GSM4202923_0.1727	1.0692791566944	9.84805028483984	PGCLCd1	Reference
GSM4202923_0.1728	0.319257526706926	12.6753333682611	PGCLCd1	Reference
GSM4202923_0.1729	1.98236955511678	13.0197356156503	PGCLCd1	Reference
GSM4202923_0.1730	15.0917399308003	-13.2764	PGCLCd1	Reference
GSM4202923_0.1733	4.80810499233942	8.16359984047332	PGCLCd1	Reference
GSM4202923_0.1734	2.31615034554701	11.8210638060756	PGCLCd1	Reference
GSM4202923_0.1735	3.96663890281973	8.39715489023641	PGCLCd1	Reference
GSM4202923_0.1736	2.41477984433113	12.730997714848	PGCLCd1	Reference
GSM4202923_0.1737	1.57494180414598	3.33431372221528	PGCLCd1	Reference
GSM4202923_0.1739	15.1761593543849	-12.562	PGCLCd1	Reference
GSM4202923_0.1740	2.25097179810583	7.83515241094411	PGCLCd1	Reference
GSM4202923_0.1741	-3.25121	17.333391562684	PGCLCd1	Reference
GSM4202923_0.1742	4.6089019683616	5.06381104138914	PGCLCd1	Reference
GSM4202923_0.1743	2.82474016727795	4.24803712415922	PGCLCd1	Reference
GSM4202923_0.1744	0.432175876241611	4.37255703142248	PGCLCd1	Reference
GSM4202923_0.1745	1.95718475946403	5.6048167510526	PGCLCd1	Reference
GSM4202923_0.1746	4.30882746889294	6.43731299199472	PGCLCd1	Reference
GSM4202923_0.1748	1.64734186074161	13.6245037995025	PGCLCd1	Reference
GSM4202923_0.1749	2.24175204983151	5.51507772884566	PGCLCd1	Reference
GSM4202923_0.1751	1.64299244403118	10.8963277962641	PGCLCd1	Reference
GSM4202923_0.1752	1.72647073336602	3.87310649695068	PGCLCd1	Reference
GSM4202923_0.1753	6.93857653891771	3.82909285662687	PGCLCd1	Reference
GSM4202923_0.1754	-0.692305	1.70781837549182	PGCLCd1	Reference
GSM4202923_0.1755	1.64096541295802	5.64359655316934	PGCLCd1	Reference
GSM4202923_0.1756	-1.71852	12.3249281917649	PGCLCd1	Reference
GSM4202923_0.1757	-0.30538	17.2419499491457	PGCLCd1	Reference
GSM4202923_0.1758	0.762566913073821	7.61414448618931	PGCLCd1	Reference
GSM4202923_0.1759	13.7079617883267	-12.5997	PGCLCd1	Reference
GSM4202923_0.1760	5.98108440962943	4.76855136366283	PGCLCd1	Reference
GSM4202923_0.1761	5.17324848318399	7.18759809461328	PGCLCd1	Reference
GSM4202923_0.1762	3.20606940742802	5.72674678939612	PGCLCd1	Reference
GSM4202923_0.1763	-5.43691	2.77696559906244	PGCLCd1	Reference
GSM4202923_0.1764	0.186823323959373	1.92473324350997	PGCLCd1	Reference
GSM4202923_0.1765	1.50077597237857	6.57212	PGCLCd1	Reference
GSM4202923_0.1766	4.19546666327659	3.48185221717144	PGCLCd1	Reference
GSM4202923_0.1767	0.942093556564302	9.05950026384971	PGCLCd1	Reference
GSM4202923_0.1768	0.36187612747279	13.2624563870685	PGCLCd1	Reference
GSM4202923_0.1769	-0.885957	2.15258944747155	PGCLCd1	Reference
GSM4202923_0.1770	2.11324361172061	11.1335091118398	PGCLCd1	Reference
GSM4202923_0.1771	5.09582363258782	4.13544327183711	PGCLCd1	Reference
GSM4202923_0.1772	-1.59801	12.9330947689465	PGCLCd1	Reference
GSM4202923_0.1773	-0.317524	14.8876099758302	PGCLCd1	Reference
GSM4202923_0.1774	4.87566389451431	3.66699964294212	PGCLCd1	Reference
GSM4202923_0.1775	-3.66805	3.21610384501552	PGCLCd1	Reference
GSM4202923_0.1776	1.19077352437936	12.7565225035162	PGCLCd1	Reference
GSM4202923_0.1777	3.76994452392143	7.98246806680528	PGCLCd1	Reference
GSM4202923_0.1778	-0.889387	18.7104998392966	PGCLCd1	Reference
GSM4202923_0.1780	15.1912129410212	-13.0916	PGCLCd1	Reference
GSM4202923_0.1781	3.3178722971024	4.98980294337381	PGCLCd1	Reference
GSM4202923_0.1782	2.42191600395209	9.57497235125317	PGCLCd1	Reference
GSM4202923_0.1783	2.54384747652047	4.86949240826837	PGCLCd1	Reference
GSM4202923_0.1784	2.23994805827894	7.04522163153869	PGCLCd1	Reference
GSM4202923_0.1785	0.811850328437212	12.5161761898891	PGCLCd1	Reference
GSM4202923_0.1786	4.44466413072309	5.43841508806425	PGCLCd1	Reference
GSM4202923_0.1787	-3.28825	18.3921715364341	PGCLCd1	Reference
GSM4202923_0.1788	2.50935006018094	4.32637836897436	PGCLCd1	Reference
GSM4202923_0.1789	2.52528156494982	5.22426984332525	PGCLCd1	Reference
GSM4202923_0.1790	1.81098837086374	11.1146832384087	PGCLCd1	Reference
GSM4202923_0.1791	-4.25048	2.64901050561263	PGCLCd1	Reference
GSM4202923_0.1792	3.68815890961701	6.28053373206562	PGCLCd1	Reference
GSM4202923_0.1793	2.4588615469272	7.02226452045818	PGCLCd1	Reference
GSM4202923_0.1794	1.09725020077427	12.1113291074523	PGCLCd1	Reference
GSM4202923_0.1795	4.70236403104465	7.29386184596547	PGCLCd1	Reference
GSM4202923_0.1796	5.23520626945771	4.94255677034425	PGCLCd1	Reference
GSM4202923_0.1797	-0.0170432	15.7136907854361	PGCLCd1	Reference
GSM4202923_0.1798	2.42266479271543	8.96787134787393	PGCLCd1	Reference
GSM4202923_0.1799	4.8647003021351	6.65777273667192	PGCLCd1	Reference
GSM4202923_0.1800	1.6548832936447	11.9552711720727	PGCLCd1	Reference
GSM4202923_0.1801	-2.10074	17.6084488423178	PGCLCd1	Reference
GSM4202923_0.1802	0.565895487242501	14.4918541198336	PGCLCd1	Reference
GSM4202923_0.1803	1.96632958230197	4.50568614346689	PGCLCd1	Reference
GSM4202923_0.1804	13.9840380708655	-13.5855	PGCLCd1	Reference
GSM4202923_0.1805	15.4326477216774	-12.0211	PGCLCd1	Reference
GSM4202923_0.1806	3.50978747596902	5.6652354573146	PGCLCd1	Reference
GSM4202923_0.1807	0.451067391138289	14.2004937115363	PGCLCd1	Reference
GSM4202923_0.1808	4.47446537195292	4.06485153715278	PGCLCd1	Reference
GSM4202923_0.1809	7.47020959359503	2.57420489524733	PGCLCd1	Reference
GSM4202923_0.1810	4.68179867250498	5.75758795506684	PGCLCd1	Reference
GSM4202923_0.1811	3.84093920989856	4.21286470543701	PGCLCd1	Reference
GSM4202923_0.1812	0.85579989769696	6.59112351310821	PGCLCd1	Reference
GSM4202923_0.1813	-2.72945	4.76303857239556	PGCLCd1	Reference
GSM4202923_0.1814	1.64944146764322	4.91125502222031	PGCLCd1	Reference
GSM4202923_0.1815	0.059450819989826	3.96406523014144	PGCLCd1	Reference
GSM4202923_0.1816	2.5983334254938	6.56666151035026	PGCLCd1	Reference
GSM4202923_0.1817	12.7419487818324	-13.3319	PGCLCd1	Reference
GSM4202923_0.1818	4.1032891213171	9.04248345765715	PGCLCd1	Reference
GSM4202923_0.1820	16.0107094983226	-14.3193	PGCLCd1	Reference
GSM4202923_0.1821	-0.127883	8.27320055436847	PGCLCd1	Reference
GSM4202923_0.1822	-0.65743	13.3396885325146	PGCLCd1	Reference
GSM4202923_0.1824	0.16634875836193	14.9030438798891	PGCLCd1	Reference
GSM4202923_0.1825	14.2687938161448	-9.81499	PGCLCd1	Reference
GSM4202923_0.1826	3.74731564851165	8.11925645776857	PGCLCd1	Reference
GSM4202923_0.1827	4.09341926963843	3.66226872955263	PGCLCd1	Reference
GSM4202923_0.1828	5.11416828776385	3.78275366863439	PGCLCd1	Reference
GSM4202923_0.1829	14.8981036243739	-16.1809	PGCLCd1	Reference
GSM4202923_0.1830	1.58945875997342	4.53161256893449	PGCLCd1	Reference
GSM4202923_0.1831	13.7463450168515	-8.76652	PGCLCd1	Reference
GSM4202923_0.1832	1.35380467655154	15.115774384157	PGCLCd1	Reference
GSM4202923_0.1834	1.72284960091128	15.2077549751581	PGCLCd1	Reference
GSM4202923_0.1835	2.42040286063531	12.2639186734999	PGCLCd1	Reference
GSM4202923_0.1836	2.88267800029413	7.03954824647195	PGCLCd1	Reference
GSM4202923_0.1837	12.5849444610591	-11.0761	PGCLCd1	Reference
GSM4202923_0.1838	1.20871712213989	18.1574241269586	PGCLCd1	Reference
GSM4202923_0.1839	2.11704533238426	6.65123039458314	PGCLCd1	Reference
GSM4202923_0.1840	2.29393056909402	14.583328039023	PGCLCd1	Reference
GSM4202923_0.1841	2.81030966827265	3.1722949876898	PGCLCd1	Reference
GSM4202923_0.1842	0.671067416245667	4.86792708696451	PGCLCd1	Reference
GSM4202923_0.1843	3.79558185129554	6.26641834391388	PGCLCd1	Reference
GSM4202923_0.1844	0.419869476654704	12.982100848835	PGCLCd1	Reference
GSM4202923_0.1845	4.92269133234882	8.54584874923413	PGCLCd1	Reference
GSM4202923_0.1847	1.73793559414903	5.37997142040117	PGCLCd1	Reference
GSM4202923_0.1848	1.26786153635459	3.76729703911958	PGCLCd1	Reference
GSM4202923_0.1849	0.939201432236463	14.6106249373401	PGCLCd1	Reference
GSM4202923_0.1851	4.78694415804221	6.99789345466567	PGCLCd1	Reference
GSM4202923_0.1852	13.4673967353211	-10.2328	PGCLCd1	Reference
GSM4202923_0.1853	3.07901165151758	6.48731352863234	PGCLCd1	Reference
GSM4202923_0.1854	3.77666000552072	4.17157897109445	PGCLCd1	Reference
GSM4202923_0.1855	4.02848036680719	8.12479013779616	PGCLCd1	Reference
GSM4202923_0.1859	4.45650208801783	6.52489962642498	PGCLCd1	Reference
GSM4202923_0.1860	2.33755984966967	8.09084190225256	PGCLCd1	Reference
GSM4202923_0.1861	-0.18456	6.83477208867548	PGCLCd1	Reference
GSM4202923_0.1862	13.8699729503049	-11.4856	PGCLCd1	Reference
GSM4202923_0.1863	2.91963433214289	11.4514803025107	PGCLCd1	Reference
GSM4202923_0.1864	5.49224205657591	4.02043914764625	PGCLCd1	Reference
GSM4202923_0.1865	4.50211007660699	5.31598591666124	PGCLCd1	Reference
GSM4202923_0.1866	-1.62942	20.9967327590624	PGCLCd1	Reference
GSM4202923_0.1867	1.17713772504936	13.9254370529856	PGCLCd1	Reference
GSM4202923_0.1868	0.118600360409369	5.0510112666385	PGCLCd1	Reference
GSM4202923_0.1870	0.776939405527323	17.071041758104	PGCLCd1	Reference
GSM4202923_0.1871	-0.798964	13.3959113523098	PGCLCd1	Reference
GSM4202923_0.1872	1.0830296811763	11.518167044055	PGCLCd1	Reference
GSM4202923_0.1873	-0.749942	18.3529315013935	PGCLCd1	Reference
GSM4202923_0.1874	5.29851338041652	4.50863492461684	PGCLCd1	Reference
GSM4202923_0.1875	0.737023377607723	13.3496484042615	PGCLCd1	Reference
GSM4202923_0.1876	-0.312744	17.8099075779157	PGCLCd1	Reference
GSM4202923_0.1877	1.92761614480607	11.0576468538767	PGCLCd1	Reference
GSM4202923_0.1878	6.17335383925619	1.67984134710121	PGCLCd1	Reference
GSM4202923_0.1879	3.79942172852579	9.24799892785499	PGCLCd1	Reference
GSM4202923_0.1880	0.566083433113389	5.04165808339863	PGCLCd1	Reference
GSM4202923_0.1881	3.40961389799423	10.5973501655354	PGCLCd1	Reference
GSM4202923_0.1882	-1.0177	5.46014110236003	PGCLCd1	Reference
GSM4202923_0.1883	1.73086623580254	6.91987878691721	PGCLCd1	Reference
GSM4202923_0.1884	3.30165288941227	7.97297864122324	PGCLCd1	Reference
GSM4202923_0.1885	4.49771874129777	9.07954886868935	PGCLCd1	Reference
GSM4202923_0.1886	1.98822375852256	8.74759235710301	PGCLCd1	Reference
GSM4202923_0.1887	12.5323040008926	-8.96108	PGCLCd1	Reference
GSM4202923_0.1889	-0.651951	15.9713931787529	PGCLCd1	Reference
GSM4202923_0.1890	3.10987972739331	9.98224658205939	PGCLCd1	Reference
GSM4202923_0.1891	1.40132825866991	17.1216731829599	PGCLCd1	Reference
GSM4202923_0.1893	0.397317147603572	14.6934550840008	PGCLCd1	Reference
GSM4202923_0.1894	0.937918378792038	6.16079249051922	PGCLCd1	Reference
GSM4202923_0.1895	13.7713456817081	-10.6077	PGCLCd1	Reference
GSM4202923_0.1896	5.30140321451387	8.80295864302933	PGCLCd1	Reference
GSM4202923_0.1897	1.06373238987138	12.2871867376921	PGCLCd1	Reference
GSM4202923_0.1899	14.4105488025065	-14.851	PGCLCd1	Reference
GSM4202923_0.1900	13.4857794196758	-10.4187	PGCLCd1	Reference
GSM4202923_0.1901	0.425569041487858	3.64365308273133	PGCLCd1	Reference
GSM4202923_0.1902	2.89243043494848	4.18854	PGCLCd1	Reference
GSM4202923_0.1903	4.66452348481884	4.61765127287127	PGCLCd1	Reference
GSM4202923_0.1904	2.85757457537721	14.2092265056682	PGCLCd1	Reference
GSM4202923_0.1905	-0.339567	14.6924924225414	PGCLCd1	Reference
GSM4202923_0.1906	3.18466495705428	15.5303872701098	PGCLCd1	Reference
GSM4202923_0.1907	1.30602823355487	11.3199937250956	PGCLCd1	Reference
GSM4202923_0.1909	1.45294836210608	9.36044757140413	PGCLCd1	Reference
GSM4202923_0.1910	3.8463308425016	5.81610439897915	PGCLCd1	Reference
GSM4202923_0.1911	1.77060750592332	3.94232908768417	PGCLCd1	Reference
GSM4202923_0.1913	5.5132378132408	6.01036061503183	PGCLCd1	Reference
GSM4202923_0.1914	4.1261843741677	6.78710863326945	PGCLCd1	Reference
GSM4202923_0.1915	5.39952980613085	6.30174912819547	PGCLCd1	Reference
GSM4202923_0.1916	0.264331689717628	7.25066090523506	PGCLCd1	Reference
GSM4202923_0.1917	-0.711293	13.0018616364573	PGCLCd1	Reference
GSM4202923_0.1918	3.25202815843028	6.29138298927512	PGCLCd1	Reference
GSM4202923_0.1919	1.44224053922045	4.79868641632867	PGCLCd1	Reference
GSM4202923_0.1920	0.824776798306841	12.1839936629223	PGCLCd1	Reference
GSM4202923_0.1921	-0.69163	12.1189166719073	PGCLCd1	Reference
GSM4202923_0.1922	2.43929572822615	8.96091309705136	PGCLCd1	Reference
GSM4202923_0.1923	0.893564081359012	9.08432777017243	PGCLCd1	Reference
GSM4202923_0.1924	0.473093004531039	2.87635017420412	PGCLCd1	Reference
GSM4202923_0.1925	0.351649617530863	13.4079646591841	PGCLCd1	Reference
GSM4202923_0.1926	4.88728538264989	6.28871005660417	PGCLCd1	Reference
GSM4202923_0.1927	2.96683451626182	5.4080129150162	PGCLCd1	Reference
GSM4202923_0.1928	6.11248795014931	7.08521233055625	PGCLCd1	Reference
GSM4202923_0.1929	7.84588499091469	-0.690967	PGCLCd1	Reference
GSM4202923_0.1930	5.99369712030557	5.98056958327297	PGCLCd1	Reference
GSM4202923_0.1931	3.89766283592094	5.61911222234897	PGCLCd1	Reference
GSM4202923_0.1933	1.15875432360688	4.33503094298691	PGCLCd1	Reference
GSM4202923_0.1934	2.71286066769857	4.36312659622983	PGCLCd1	Reference
GSM4202923_0.1935	3.08086049315719	5.44787757624788	PGCLCd1	Reference
GSM4202923_0.1936	3.47333293655106	8.35391958271236	PGCLCd1	Reference
GSM4202923_0.1937	0.928353236887419	6.50604315835393	PGCLCd1	Reference
GSM4202923_0.1938	-0.515401	3.69984647062527	PGCLCd1	Reference
GSM4202923_0.1939	3.83470035918407	9.37472498882413	PGCLCd1	Reference
GSM4202923_0.1940	14.9556755408019	-14.9223	PGCLCd1	Reference
GSM4202923_0.1941	4.1693524141715	7.41328947813571	PGCLCd1	Reference
GSM4202923_0.1943	3.65066750368563	5.28528808099396	PGCLCd1	Reference
GSM4202923_0.1945	-0.469025	12.9063599710375	PGCLCd1	Reference
GSM4202923_0.1946	4.76681566308856	12.0447610658431	PGCLCd1	Reference
GSM4202923_0.1947	5.41156472871346	4.72807746919463	PGCLCd1	Reference
GSM4202923_0.1948	6.39511495353421	2.58594006429899	PGCLCd1	Reference
GSM4202923_0.1949	1.39542388599148	11.4714763083984	PGCLCd1	Reference
GSM4202923_0.1950	12.3376454889055	-10.7141	PGCLCd1	Reference
GSM4202923_0.1951	3.93419564034259	6.9948750244283	PGCLCd1	Reference
GSM4202923_0.1952	-0.248686	16.2494683388981	PGCLCd1	Reference
GSM4202923_0.1954	6.20095989273517	3.14176521052756	PGCLCd1	Reference
GSM4202923_0.1955	1.38637846958339	6.17560766228901	PGCLCd1	Reference
GSM4202923_0.1956	-4.08554	2.9392210472565	PGCLCd1	Reference
GSM4202923_0.1957	-2.10059	15.5971398675405	PGCLCd1	Reference
GSM4202923_0.1958	2.36930799376755	5.7833355260306	PGCLCd1	Reference
GSM4202923_0.1960	2.37137154014326	10.0793524947079	PGCLCd1	Reference
GSM4202923_0.1961	1.89824484505445	12.3825637333341	PGCLCd1	Reference
GSM4202923_0.1962	1.73913037395187	8.36547848236136	PGCLCd1	Reference
GSM4202923_0.1964	4.39314180170883	7.58531294076475	PGCLCd1	Reference
GSM4202923_0.1965	4.20276045123312	5.61830966799742	PGCLCd1	Reference
GSM4202923_0.1967	-2.38124	16.0857022785249	PGCLCd1	Reference
GSM4202923_0.1968	5.78212769366962	4.96960742851535	PGCLCd1	Reference
GSM4202923_0.1969	2.19347605146661	4.99860179143397	PGCLCd1	Reference
GSM4202923_0.1970	2.56413175887353	4.38628758873664	PGCLCd1	Reference
GSM4202923_0.1971	-2.81022	3.87233006623418	PGCLCd1	Reference
GSM4202923_0.1972	12.2462689043141	-13.1606	PGCLCd1	Reference
GSM4202923_0.1973	4.19744596528563	9.66165415189089	PGCLCd1	Reference
GSM4202923_0.1975	2.21237750360631	10.7726222734086	PGCLCd1	Reference
GSM4202923_0.1976	-0.0908448	10.4419520623941	PGCLCd1	Reference
GSM4202923_0.1977	-1.38909	5.68561908215987	PGCLCd1	Reference
GSM4202923_0.1978	4.95056115872457	7.01531696989125	PGCLCd1	Reference
GSM4202923_0.1979	-1.52969	19.0017628524251	PGCLCd1	Reference
GSM4202923_0.1980	5.40400939712204	7.62139392033747	PGCLCd1	Reference
GSM4202923_0.1981	0.0354843688821879	14.2131093768803	PGCLCd1	Reference
GSM4202923_0.1982	2.29203783341518	15.4935691011498	PGCLCd1	Reference
GSM4202923_0.1983	4.15597549744714	9.72380440016556	PGCLCd1	Reference
GSM4202923_0.1984	0.0383757218317794	14.3286581471897	PGCLCd1	Reference
GSM4202923_0.1986	3.04418224724463	5.77833529016248	PGCLCd1	Reference
GSM4202923_0.1987	2.90685176858186	5.28291448744995	PGCLCd1	Reference
GSM4202923_0.1988	4.16878363800667	6.65838529566949	PGCLCd1	Reference
GSM4202923_0.1989	2.55646296727241	13.6351525478603	PGCLCd1	Reference
GSM4202923_0.1990	4.35910867966297	5.12954824255106	PGCLCd1	Reference
GSM4202923_0.1991	-0.745637	11.2413058370494	PGCLCd1	Reference
GSM4202923_0.1992	0.322957053769377	13.2831937059678	PGCLCd1	Reference
GSM4202923_0.1993	-0.726517	3.14629065934215	PGCLCd1	Reference
GSM4202923_0.1994	4.68078206490757	8.58443003488406	PGCLCd1	Reference
GSM4202923_0.1995	0.864485367128549	4.6140583919014	PGCLCd1	Reference
GSM4202923_0.1997	1.49190656721017	6.06433189273796	PGCLCd1	Reference
GSM4202923_0.1998	12.2126733033674	-9.63956	PGCLCd1	Reference
GSM4202923_0.1999	3.45573270491778	6.33945369167415	PGCLCd1	Reference
GSM4202923_0.2000	13.7052598227454	-13.2093	PGCLCd1	Reference
GSM4202923_0.2001	13.7890417373449	-13.3002	PGCLCd1	Reference
GSM4202923_0.2002	3.23085013592521	5.12172368354156	PGCLCd1	Reference
GSM4202923_0.2003	2.19024934266779	5.90110787503199	PGCLCd1	Reference
GSM4202923_0.2004	4.76171690943287	7.97217323846368	PGCLCd1	Reference
GSM4202923_0.2005	1.50981661071747	16.1842450097579	PGCLCd1	Reference
GSM4202923_0.2006	2.69050594100356	5.84670454004494	PGCLCd1	Reference
GSM4202923_0.2007	1.89764773589965	10.9470027656466	PGCLCd1	Reference
GSM4202923_0.2008	13.6106450922542	-11.0074	PGCLCd1	Reference
GSM4202923_0.2009	3.81717321844013	6.40965325155424	PGCLCd1	Reference
GSM4202923_0.2010	14.5486530682919	-15.1166	PGCLCd1	Reference
GSM4202923_0.2011	0.206596182137053	5.00645725184079	PGCLCd1	Reference
GSM4202923_0.2012	1.50161823310139	14.8700673946924	PGCLCd1	Reference
GSM4202923_0.2013	4.07839768847427	15.2252384430714	PGCLCd1	Reference
GSM4202923_0.2015	13.3462845157318	-9.44851	PGCLCd1	Reference
GSM4202923_0.2016	1.85159883812838	11.2722798071137	PGCLCd1	Reference
GSM4202923_0.2017	0.0689057351328507	13.870684746351	PGCLCd1	Reference
GSM4202923_0.2018	11.6550826974784	-8.02105	PGCLCd1	Reference
GSM4202923_0.2020	2.36700070889025	7.12687527895293	PGCLCd1	Reference
GSM4202923_0.2021	3.04341748173992	6.82004253703233	PGCLCd1	Reference
GSM4202923_0.2022	-2.0021	18.8366938490819	PGCLCd1	Reference
GSM4202923_0.2023	4.33384379762783	9.16335325948423	PGCLCd1	Reference
GSM4202923_0.2024	-0.689244	18.7836845919428	PGCLCd1	Reference
GSM4202923_0.2025	1.83887006031286	14.8675536139096	PGCLCd1	Reference
GSM4202923_0.2026	10.4525609592431	-4.14001	PGCLCd1	Reference
GSM4202923_0.2027	6.62687488959431	7.37240179475103	PGCLCd1	Reference
GSM4202923_0.2028	-0.185903	13.2394003039792	PGCLCd1	Reference
GSM4202923_0.2029	0.589432340485904	5.95486895783465	PGCLCd1	Reference
GSM4202923_0.2030	0.796223780840151	10.1247782525096	PGCLCd1	Reference
GSM4202923_0.2031	1.62213300741757	7.30742075204352	PGCLCd1	Reference
GSM4202923_0.2032	1.45336344659828	6.40274906958517	PGCLCd1	Reference
GSM4202923_0.2033	15.2616167293823	-12.2145	PGCLCd1	Reference
GSM4202923_0.2034	5.57841569247423	7.81891	PGCLCd1	Reference
GSM4202923_0.2035	0.640013544940855	6.5622008654752	PGCLCd1	Reference
GSM4202923_0.2036	-1.63281	14.9781149935712	PGCLCd1	Reference
GSM4202923_0.2037	2.13916592033863	6.66306123644437	PGCLCd1	Reference
GSM4202923_0.2038	1.5056	15.3763646795873	PGCLCd1	Reference
GSM4202923_0.2039	0.406788128665091	12.907195095727	PGCLCd1	Reference
GSM4202923_0.2040	1.60733770172006	12.916218439728	PGCLCd1	Reference
GSM4202923_0.2041	1.51987778103042	5.68265178808727	PGCLCd1	Reference
GSM4202923_0.2042	1.1082654748584	15.0933123237756	PGCLCd1	Reference
GSM4202923_0.2044	13.4451927692775	-11.2033	PGCLCd1	Reference
GSM4202923_0.2045	6.76156148370159	7.95757944057812	PGCLCd1	Reference
GSM4202923_0.2046	5.05745691865357	1.50207290485249	PGCLCd1	Reference
GSM4202923_0.2047	1.29803956450739	13.7754	PGCLCd1	Reference
GSM4202923_0.2048	-0.0698824	16.278913551511	PGCLCd1	Reference
GSM4202923_0.2049	-0.0799991	6.54166026466069	PGCLCd1	Reference
GSM4202923_0.2050	4.8268136198653	2.81579464455017	PGCLCd1	Reference
GSM4202923_0.2051	2.82791173583017	12.0537904753423	PGCLCd1	Reference
GSM4202923_0.2052	6.09316965812493	6.34333591299553	PGCLCd1	Reference
GSM4202923_0.2053	1.10394200126496	15.1240502010616	PGCLCd1	Reference
GSM4202923_0.2054	0.883929328448624	13.4927756481634	PGCLCd1	Reference
GSM4202923_0.2055	4.33578025376294	11.6096574957335	PGCLCd1	Reference
GSM4202923_0.2056	2.9169454226543	9.4423578987269	PGCLCd1	Reference
GSM4202923_0.2057	0.463263787231344	17.211666654177	PGCLCd1	Reference
GSM4202923_0.2058	1.95644021081103	6.93709166356782	PGCLCd1	Reference
GSM4202923_0.2059	1.8993743260019	12.063663733467	PGCLCd1	Reference
GSM4202923_0.2060	1.66663431052653	12.1598552685387	PGCLCd1	Reference
GSM4202923_0.2061	1.06739213084033	15.9139591851577	PGCLCd1	Reference
GSM4202923_0.2062	4.15288064398371	5.66527532824441	PGCLCd1	Reference
GSM4202923_0.2063	0.864803575882126	6.40337732802181	PGCLCd1	Reference
GSM4202923_0.2065	7.02361111941885	9.42422803650676	PGCLCd1	Reference
GSM4202923_0.2066	5.50982912954591	9.45404	PGCLCd1	Reference
GSM4202923_0.2067	3.4831689604308	5.86345323278238	PGCLCd1	Reference
GSM4202923_0.2069	5.24000052342002	7.49871296600548	PGCLCd1	Reference
GSM4202923_0.2070	7.01696323473221	4.36530207289904	PGCLCd1	Reference
GSM4202923_0.2071	1.08719137717872	11.7987692415982	PGCLCd1	Reference
GSM4202923_0.2072	2.6067121509551	12.0185103653696	PGCLCd1	Reference
GSM4202923_0.2073	3.52649447448372	6.3784025606852	PGCLCd1	Reference
GSM4202923_0.2074	4.33268095062187	4.89721568779886	PGCLCd1	Reference
GSM4202923_0.2075	4.40692571950331	9.05059024620217	PGCLCd1	Reference
GSM4202923_0.2076	5.23449456075454	6.78725673983939	PGCLCd1	Reference
GSM4202923_0.2077	-4.33433	4.72215622992613	PGCLCd1	Reference
GSM4202923_0.2078	2.9553566677773	7.87501123012907	PGCLCd1	Reference
GSM4202923_0.2079	3.24991682139928	5.076	PGCLCd1	Reference
GSM4202923_0.2080	-0.390622	3.6592965654328	PGCLCd1	Reference
GSM4202923_0.2081	4.31723336267555	6.5924491466416	PGCLCd1	Reference
GSM4202923_0.2083	2.02931820466019	7.17092859588609	PGCLCd1	Reference
GSM4202923_0.2084	2.63135986757842	6.39415234353329	PGCLCd1	Reference
GSM4202923_0.2085	-0.497191	15.0723646564959	PGCLCd1	Reference
GSM4202923_0.2086	2.93411997146891	7.3657	PGCLCd1	Reference
GSM4202923_0.2087	4.77049096965778	5.95281943984421	PGCLCd1	Reference
GSM4202923_0.2088	-0.608349	3.85419403402696	PGCLCd1	Reference
GSM4202923_0.2089	1.22748543930453	3.28472067448731	PGCLCd1	Reference
GSM4202923_0.2091	0.879776576338995	11.0079689090739	PGCLCd1	Reference
GSM4202923_0.2092	12.8565079999545	-9.86494	PGCLCd1	Reference
GSM4202923_0.2093	0.534277120312777	13.0676152967249	PGCLCd1	Reference
GSM4202923_0.2094	1.69396548603665	9.49087751681599	PGCLCd1	Reference
GSM4202923_0.2095	-1.06177	16.0668032373257	PGCLCd1	Reference
GSM4202923_0.2096	2.84438185501607	4.38857405141826	PGCLCd1	Reference
GSM4202923_0.2097	3.8028383657865	2.10599008817636	PGCLCd1	Reference
GSM4202923_0.2098	2.10977086264814	9.56904994674539	PGCLCd1	Reference
GSM4202923_0.2099	3.40728880615957	5.52220087678574	PGCLCd1	Reference
GSM4202923_0.2100	4.04020563664041	11.3578362019921	PGCLCd1	Reference
GSM4202923_0.2102	0.724767966999637	12.7224402364123	PGCLCd1	Reference
GSM4202923_0.2103	2.52809340909672	6.23484695501275	PGCLCd1	Reference
GSM4202923_0.2104	-0.648535	10.661924852591	PGCLCd1	Reference
GSM4202923_0.2105	6.24472465279919	7.02780636758934	PGCLCd1	Reference
GSM4202923_0.2106	3.41636158771949	2.06028156313038	PGCLCd1	Reference
GSM4202923_0.2107	3.60715684752692	7.33011244071507	PGCLCd1	Reference
GSM4202923_0.2108	2.27592295042035	1.52618845635167	PGCLCd1	Reference
GSM4202923_0.2109	1.20794704919847	13.9494389065584	PGCLCd1	Reference
GSM4202923_0.2110	4.87101590767408	4.85684522202662	PGCLCd1	Reference
GSM4202923_0.2111	3.59821846189506	8.51311430497087	PGCLCd1	Reference
GSM4202923_0.2112	-2.91175	1.25747388782481	PGCLCd1	Reference
GSM4202923_0.2113	2.57785123553978	3.48005687455758	PGCLCd1	Reference
GSM4202923_0.2114	5.13892735310478	5.07274207617213	PGCLCd1	Reference
GSM4202923_0.2115	1.02501854306454	9.58329894428626	PGCLCd1	Reference
GSM4202923_0.2116	4.20390329046813	5.27390676596892	PGCLCd1	Reference
GSM4202923_0.2117	4.02172659524037	9.06638222434029	PGCLCd1	Reference
GSM4202923_0.2118	-0.682745	13.5002002619787	PGCLCd1	Reference
GSM4202923_0.2119	4.50927003947119	5.17357143278467	PGCLCd1	Reference
GSM4202923_0.2120	12.1617540786819	-12.6198	PGCLCd1	Reference
GSM4202923_0.2121	4.96276973436233	6.6006810213459	PGCLCd1	Reference
GSM4202923_0.2123	5.31379315241513	4.66229997227148	PGCLCd1	Reference
GSM4202923_0.2124	5.11948229860582	5.26870968886513	PGCLCd1	Reference
GSM4202923_0.2125	1.36010956608859	7.55336954608873	PGCLCd1	Reference
GSM4202923_0.2126	-3.11482	15.6585445050204	PGCLCd1	Reference
GSM4202923_0.2127	-0.641867	4.20922780964022	PGCLCd1	Reference
GSM4202923_0.2128	2.96619251040512	8.96926573032713	PGCLCd1	Reference
GSM4202923_0.2129	-1.84994	14.9865547181234	PGCLCd1	Reference
GSM4202923_0.2130	2.26389353664896	7.75716560258447	PGCLCd1	Reference
GSM4202923_0.2131	-1.22383	8.03201702083041	PGCLCd1	Reference
GSM4202923_0.2132	1.73419331988977	5.68121990782105	PGCLCd1	Reference
GSM4202923_0.2133	-0.672051	11.6646295794127	PGCLCd1	Reference
GSM4202923_0.2134	0.591782600828577	12.9797383228829	PGCLCd1	Reference
GSM4202923_0.2135	-1.40232	21.6393723560506	PGCLCd1	Reference
GSM4202923_0.2136	3.87367101976538	4.36175122770223	PGCLCd1	Reference
GSM4202923_0.2137	-2.25661	4.63585628410215	PGCLCd1	Reference
GSM4202923_0.2139	14.8426446461372	-12.5604	PGCLCd1	Reference
GSM4202923_0.2140	6.11913929469073	8.03805474868121	PGCLCd1	Reference
GSM4202923_0.2141	-0.720094	15.6693402204509	PGCLCd1	Reference
GSM4202923_0.2142	3.67399003758879	5.08546507048275	PGCLCd1	Reference
GSM4202923_0.2143	1.86954634807471	4.39863984722197	PGCLCd1	Reference
GSM4202923_0.2144	0.922193428352284	10.485	PGCLCd1	Reference
GSM4202923_0.2146	2.54782273574749	5.50033345904256	PGCLCd1	Reference
GSM4202923_0.2147	1.40923020109999	6.53146867029105	PGCLCd1	Reference
GSM4202923_0.2148	-0.96306	18.5042274618021	PGCLCd1	Reference
GSM4202923_0.2149	12.6179380578437	-9.63098	PGCLCd1	Reference
GSM4202923_0.2151	4.67061128634589	6.80169291865194	PGCLCd1	Reference
GSM4202923_0.2152	2.65174216715856	6.87015679797351	PGCLCd1	Reference
GSM4202923_0.2153	3.19854101893227	5.91629765484562	PGCLCd1	Reference
GSM4202923_0.2154	4.95664005094511	8.16321253056703	PGCLCd1	Reference
GSM4202923_0.2155	5.91582320410525	4.3159422980993	PGCLCd1	Reference
GSM4202923_0.2156	3.2220492542512	8.3722933959843	PGCLCd1	Reference
GSM4202923_0.2157	-1.28872	14.2048842630989	PGCLCd1	Reference
GSM4202923_0.2158	1.67667024047793	2.49961320177422	PGCLCd1	Reference
GSM4202923_0.2159	-0.121745	16.3901102696665	PGCLCd1	Reference
GSM4202923_0.2160	1.59539273239764	8.45656983974846	PGCLCd1	Reference
GSM4202923_0.2161	0.911235551016643	14.0081832569118	PGCLCd1	Reference
GSM4202923_0.2162	2.27776583035047	4.5162211893056	PGCLCd1	Reference
GSM4202923_0.2163	0.537100965297375	11.1138580426292	PGCLCd1	Reference
GSM4202923_0.2164	-2.78098	14.7315744649917	PGCLCd1	Reference
GSM4202923_0.2165	4.46739950402432	4.06242332545657	PGCLCd1	Reference
GSM4202923_0.2166	-1.29915	18.4914518623633	PGCLCd1	Reference
GSM4202923_0.2167	2.35738522688447	5.1322073164589	PGCLCd1	Reference
GSM4202923_0.2171	-1.56453	15.9518321126185	PGCLCd1	Reference
GSM4202923_0.2172	2.69432216666685	5.37102944352354	PGCLCd1	Reference
GSM4202923_0.2173	-0.549878	11.2819435662709	PGCLCd1	Reference
GSM4202923_0.2174	-0.604019	19.4894969429154	PGCLCd1	Reference
GSM4202923_0.2175	1.47542208438793	6.17134585746614	PGCLCd1	Reference
GSM4202923_0.2176	4.89681836399203	9.11356525827792	PGCLCd1	Reference
GSM4202923_0.2177	-1.45063	17.9663563008764	PGCLCd1	Reference
GSM4202923_0.2178	2.12049253815578	5.55147266586027	PGCLCd1	Reference
GSM4202923_0.2179	-1.62795	19.7711592557669	PGCLCd1	Reference
GSM4202923_0.2180	4.05524402406475	5.66127299877349	PGCLCd1	Reference
GSM4202923_0.2181	0.874825636424539	3.62544048912737	PGCLCd1	Reference
GSM4202923_0.2183	1.56100115440976	6.79518995541643	PGCLCd1	Reference
GSM4202923_0.2184	6.14108348997584	5.93767140893239	PGCLCd1	Reference
GSM4202923_0.2185	13.3334178292167	-11.8698	PGCLCd1	Reference
GSM4202923_0.2186	0.0797832346615589	4.81812825020877	PGCLCd1	Reference
GSM4202923_0.2187	0.179174699975006	6.31720770141064	PGCLCd1	Reference
GSM4202923_0.2188	2.32351408975928	5.98897299937627	PGCLCd1	Reference
GSM4202923_0.2189	3.67804884573548	2.4460350273183	PGCLCd1	Reference
GSM4202923_0.2190	0.624936842536259	12.4743913681007	PGCLCd1	Reference
GSM4202923_0.2192	2.21589301112584	6.88073356897805	PGCLCd1	Reference
GSM4202923_0.2193	-3.46449	4.68238596008651	PGCLCd1	Reference
GSM4202923_0.2194	0.28185311968104	3.23790387264401	PGCLCd1	Reference
GSM4202923_0.2195	-0.476759	12.8164109237288	PGCLCd1	Reference
GSM4202923_0.2196	3.61705884864393	6.7024792885774	PGCLCd1	Reference
GSM4202923_0.2197	0.253667123164894	6.61567176563665	PGCLCd1	Reference
GSM4202923_0.2199	3.42224456389847	6.96311495484906	PGCLCd1	Reference
GSM4202923_0.2201	3.99337256653916	9.07611966204631	PGCLCd1	Reference
GSM4202923_0.2202	2.09214563730685	6.67432918198195	PGCLCd1	Reference
GSM4202923_0.2203	1.08521838084647	12.8718219826638	PGCLCd1	Reference
GSM4202923_0.2204	11.635020161305	-11.2699	PGCLCd1	Reference
GSM4202923_0.2205	1.5495238360832	5.53262984770693	PGCLCd1	Reference
GSM4202923_0.2206	-0.310335	14.0224665908755	PGCLCd1	Reference
GSM4202923_0.2207	5.22739061040878	8.84802942248608	PGCLCd1	Reference
GSM4202923_0.2208	1.34609226132315	10.921124054124	PGCLCd1	Reference
GSM4202923_0.2209	-1.15566	16.9137597708609	PGCLCd1	Reference
GSM4202923_0.2210	-0.779437	17.3335606361505	PGCLCd1	Reference
GSM4202923_0.2211	6.06889941504853	7.5477330522997	PGCLCd1	Reference
GSM4202923_0.2212	4.56711763184992	7.93439168213352	PGCLCd1	Reference
GSM4202923_0.2214	1.94032465675818	3.66300866668271	PGCLCd1	Reference
GSM4202923_0.2215	4.58100605349848	7.99248755590662	PGCLCd1	Reference
GSM4202923_0.2217	1.18971680493661	13.9599736867915	PGCLCd1	Reference
GSM4202923_0.2218	-0.536951	15.2229386452386	PGCLCd1	Reference
GSM4202923_0.2219	-0.0744902	15.4185159415267	PGCLCd1	Reference
GSM4202923_0.2220	3.90098103694559	5.33705646347522	PGCLCd1	Reference
GSM4202923_0.2221	0.803607193917574	12.5794730541528	PGCLCd1	Reference
[truncated: 82,776 more rows]
