# Supplementary material for: Lineage tracing of soma-to-primordial germ cell-like conversion in human tumor cell line
Source: iScience. 2026 Jun 4;29(6):116214. doi: 10.1016/j.isci.2026.116214 (PMC13254981; doi:10.1016/j.isci.2026.116214)
Supplement: Table S16. Source data for Euclidean distance [file mmc3.xlsx]

## Sheet: sheet 1
Stage	Reference_Stage	Distance
Cell_Cycle	hESC	12.5183539970428
Cell_Cycle	iMeLC	11.4389285912538
Cell_Cycle	PGCLCd1	8.79036169154935
Cell_Cycle	PGCLCd2	6.33880988008279
Cell_Cycle	PGCLCd3	8.29812229210025
Cell_Cycle	PGCLCd4	10.3851698954289
Cell_Cycle	hESC	10.7954608923604
Cell_Cycle	iMeLC	13.0233417055796
Cell_Cycle	PGCLCd1	6.8374673847235
Cell_Cycle	PGCLCd2	6.37602715366066
Cell_Cycle	PGCLCd3	9.97934915782983
Cell_Cycle	PGCLCd4	11.7208236585999
Cell_Cycle	hESC	10.3553
Cell_Cycle	iMeLC	10.5600877779429
Cell_Cycle	PGCLCd1	6.85061116714139
Cell_Cycle	PGCLCd2	6.28337592466929
Cell_Cycle	PGCLCd3	8.80132379084828
Cell_Cycle	PGCLCd4	10.5254790658078
Cell_Cycle	hESC	11.2048531221485
Cell_Cycle	iMeLC	11.5277017903397
Cell_Cycle	PGCLCd1	8.8116924580629
Cell_Cycle	PGCLCd2	6.54085473898543
Cell_Cycle	PGCLCd3	8.33816893142062
Cell_Cycle	PGCLCd4	10.1754561252245
Cell_Cycle	hESC	11.3477728494942
Cell_Cycle	iMeLC	10.8513213578079
Cell_Cycle	PGCLCd1	7.38844703339374
Cell_Cycle	PGCLCd2	6.10370227209105
Cell_Cycle	PGCLCd3	8.27342784652251
Cell_Cycle	PGCLCd4	10.1230977062752
Cell_Cycle	hESC	8.94422876706211
Cell_Cycle	iMeLC	11.2870045895763
Cell_Cycle	PGCLCd1	6.83990458150107
Cell_Cycle	PGCLCd2	7.16444500785659
Cell_Cycle	PGCLCd3	10.4209897681237
Cell_Cycle	PGCLCd4	11.9427217174062
IFITM3_high	hESC	10.6710925455799
IFITM3_high	iMeLC	11.6627647569685
IFITM3_high	PGCLCd1	7.64652887107713
IFITM3_high	PGCLCd2	5.94946138271805
IFITM3_high	PGCLCd3	8.02312977776418
IFITM3_high	PGCLCd4	9.51682610986173
IFITM3_high	hESC	10.2159307435739
IFITM3_high	iMeLC	11.8093195355427
IFITM3_high	PGCLCd1	6.83832959387307
IFITM3_high	PGCLCd2	6.59314446473699
IFITM3_high	PGCLCd3	8.93826811459378
IFITM3_high	PGCLCd4	10.2342744732801
Cell_Cycle	hESC	9.73799611779426
Cell_Cycle	iMeLC	12.3753464847731
Cell_Cycle	PGCLCd1	9.12768408936893
Cell_Cycle	PGCLCd2	7.66587394768329
Cell_Cycle	PGCLCd3	9.45403140647142
Cell_Cycle	PGCLCd4	10.4855933625694
Cell_Cycle	hESC	10.9724328513859
Cell_Cycle	iMeLC	10.7180092911487
Cell_Cycle	PGCLCd1	6.72146408668289
Cell_Cycle	PGCLCd2	5.9304328428857
Cell_Cycle	PGCLCd3	8.40457173161014
Cell_Cycle	PGCLCd4	10.072616390687
Cell_Cycle	hESC	11.5314453493835
Cell_Cycle	iMeLC	10.3221059310435
Cell_Cycle	PGCLCd1	7.58082722326739
Cell_Cycle	PGCLCd2	7.27234111325335
Cell_Cycle	PGCLCd3	10.0774131154732
Cell_Cycle	PGCLCd4	12.2245556211609
IFITM3_high	hESC	9.25699147688724
IFITM3_high	iMeLC	11.6882852267843
IFITM3_high	PGCLCd1	6.48641026534306
IFITM3_high	PGCLCd2	6.73183116942146
IFITM3_high	PGCLCd3	10.0713641955063
IFITM3_high	PGCLCd4	11.5394322717494
IFITM3_high	hESC	11.7956859605487
IFITM3_high	iMeLC	13.2556152597705
IFITM3_high	PGCLCd1	8.71839474547984
IFITM3_high	PGCLCd2	6.76763981134978
IFITM3_high	PGCLCd3	8.23591501675267
IFITM3_high	PGCLCd4	9.5442610219104
PRDM1_high	hESC	10.7270510188479
PRDM1_high	iMeLC	13.3870432428774
PRDM1_high	PGCLCd1	8.26350425328405
PRDM1_high	PGCLCd2	6.02223392417308
PRDM1_high	PGCLCd3	8.05360187568311
PRDM1_high	PGCLCd4	9.25333326572969
PRDM1_KRT8_high	hESC	14.639506796249
PRDM1_KRT8_high	iMeLC	12.670011029681
PRDM1_KRT8_high	PGCLCd1	9.15060622627336
PRDM1_KRT8_high	PGCLCd2	7.10583930166751
PRDM1_KRT8_high	PGCLCd3	7.90911685368381
PRDM1_KRT8_high	PGCLCd4	9.54058951650945
PRDM1_KRT8_high	hESC	12.1435662921892
PRDM1_KRT8_high	iMeLC	12.1819083714346
PRDM1_KRT8_high	PGCLCd1	7.65043243383932
PRDM1_KRT8_high	PGCLCd2	6.95681048147459
PRDM1_KRT8_high	PGCLCd3	8.61511
PRDM1_KRT8_high	PGCLCd4	9.96759801551024
IFITM3_high	hESC	10.7390591966083
IFITM3_high	iMeLC	11.730373786271
IFITM3_high	PGCLCd1	7.2758061332507
IFITM3_high	PGCLCd2	6.41520965670008
IFITM3_high	PGCLCd3	9.2674509555291
IFITM3_high	PGCLCd4	11.238438387057
Cell_Cycle	hESC	12.6541000813391
Cell_Cycle	iMeLC	11.4082386437288
Cell_Cycle	PGCLCd1	9.36249933635973
Cell_Cycle	PGCLCd2	6.90364459349073
Cell_Cycle	PGCLCd3	7.02623089640488
Cell_Cycle	PGCLCd4	8.46945562664568
IFITM3_high	hESC	11.843333039155
IFITM3_high	iMeLC	12.2537874974309
IFITM3_high	PGCLCd1	7.70917296579248
IFITM3_high	PGCLCd2	4.78590022044066
IFITM3_high	PGCLCd3	7.49686779101082
IFITM3_high	PGCLCd4	9.53824066633623
Cell_Cycle	hESC	10.5537286089899
Cell_Cycle	iMeLC	12.7788862498912
Cell_Cycle	PGCLCd1	6.88152031291491
Cell_Cycle	PGCLCd2	5.66668081087002
Cell_Cycle	PGCLCd3	8.7288652303894
Cell_Cycle	PGCLCd4	10.3575048234104
PRDM1_KRT8_high	hESC	12.9399426541536
PRDM1_KRT8_high	iMeLC	13.2863102480921
PRDM1_KRT8_high	PGCLCd1	9.27003970377537
PRDM1_KRT8_high	PGCLCd2	6.6867399486048
PRDM1_KRT8_high	PGCLCd3	7.57087721377264
PRDM1_KRT8_high	PGCLCd4	8.47849690498562
Cell_Cycle	hESC	12.0653932172199
Cell_Cycle	iMeLC	11.234056638231
Cell_Cycle	PGCLCd1	8.24632344596703
Cell_Cycle	PGCLCd2	6.00252921199134
Cell_Cycle	PGCLCd3	7.12789814092222
Cell_Cycle	PGCLCd4	8.82143464141111
Cell_Cycle	hESC	10.8453762303193
Cell_Cycle	iMeLC	10.968617954056
Cell_Cycle	PGCLCd1	7.94463664001857
Cell_Cycle	PGCLCd2	6.13120091626512
Cell_Cycle	PGCLCd3	7.87204872405937
Cell_Cycle	PGCLCd4	9.41255255554641
Cell_Cycle	hESC	11.3512112985825
Cell_Cycle	iMeLC	13.9418646684255
Cell_Cycle	PGCLCd1	9.08822601193272
Cell_Cycle	PGCLCd2	5.91250629865115
Cell_Cycle	PGCLCd3	7.91895338594914
Cell_Cycle	PGCLCd4	9.36756774625514
Cell_Cycle	hESC	12.0500701983258
Cell_Cycle	iMeLC	10.8101052041385
Cell_Cycle	PGCLCd1	8.39881406093995
Cell_Cycle	PGCLCd2	6.46564521054566
Cell_Cycle	PGCLCd3	7.67198830738615
Cell_Cycle	PGCLCd4	9.40849492875338
IFITM3_high	hESC	11.1374698022471
IFITM3_high	iMeLC	12.1562348466675
IFITM3_high	PGCLCd1	8.25354378334016
IFITM3_high	PGCLCd2	6.95550646400573
IFITM3_high	PGCLCd3	8.11181974721701
IFITM3_high	PGCLCd4	9.31730147862581
Cell_Cycle	hESC	10.791718407828
Cell_Cycle	iMeLC	13.5101091413796
Cell_Cycle	PGCLCd1	9.49220143938883
Cell_Cycle	PGCLCd2	8.56914618175845
Cell_Cycle	PGCLCd3	10.3700709919671
Cell_Cycle	PGCLCd4	11.6752769137786
Cell_Cycle	hESC	11.5662562987104
Cell_Cycle	iMeLC	11.4836059950937
Cell_Cycle	PGCLCd1	6.56172945182302
Cell_Cycle	PGCLCd2	5.35054943530569
Cell_Cycle	PGCLCd3	7.89387953253712
Cell_Cycle	PGCLCd4	9.82853665031995
PRDM1_high	hESC	9.94181463048805
PRDM1_high	iMeLC	10.9763866305789
PRDM1_high	PGCLCd1	6.14852605319222
PRDM1_high	PGCLCd2	6.90156484163741
PRDM1_high	PGCLCd3	9.40329447001638
PRDM1_high	PGCLCd4	10.9376930722757
IFITM3_high	hESC	12.014981181657
IFITM3_high	iMeLC	9.18239674448863
IFITM3_high	PGCLCd1	7.90595059921546
IFITM3_high	PGCLCd2	7.91051983445498
IFITM3_high	PGCLCd3	9.55359631872856
IFITM3_high	PGCLCd4	11.0539206641095
Cell_Cycle	hESC	10.2859159141033
Cell_Cycle	iMeLC	12.2371097822417
Cell_Cycle	PGCLCd1	6.83056548444154
Cell_Cycle	PGCLCd2	6.6984670431427
Cell_Cycle	PGCLCd3	9.10249464762585
Cell_Cycle	PGCLCd4	10.4646257966341
IFITM3_high	hESC	11.8282434506631
IFITM3_high	iMeLC	11.2775157885674
IFITM3_high	PGCLCd1	7.93925047705396
IFITM3_high	PGCLCd2	6.8479308414417
IFITM3_high	PGCLCd3	7.87667328439335
IFITM3_high	PGCLCd4	9.25677054562412
Cell_Cycle	hESC	12.4205279619392
Cell_Cycle	iMeLC	12.0351686097666
Cell_Cycle	PGCLCd1	7.93247829708021
Cell_Cycle	PGCLCd2	5.49414779656897
Cell_Cycle	PGCLCd3	7.49825665673538
Cell_Cycle	PGCLCd4	9.49050424158176
Cell_Cycle	hESC	11.2146176571139
Cell_Cycle	iMeLC	12.1430007437412
Cell_Cycle	PGCLCd1	8.40350177159867
Cell_Cycle	PGCLCd2	5.63874117524743
Cell_Cycle	PGCLCd3	7.3007037564568
Cell_Cycle	PGCLCd4	9.02766750052119
Cell_Cycle	hESC	11.0938938229008
Cell_Cycle	iMeLC	11.3543776930344
Cell_Cycle	PGCLCd1	8.58005417982233
Cell_Cycle	PGCLCd2	7.05818178576948
Cell_Cycle	PGCLCd3	8.4553057803587
Cell_Cycle	PGCLCd4	10.1891169212145
Cell_Cycle	hESC	12.3844963786261
Cell_Cycle	iMeLC	12.5565105587877
Cell_Cycle	PGCLCd1	8.33374570930017
Cell_Cycle	PGCLCd2	4.40907560602594
Cell_Cycle	PGCLCd3	6.7458454391849
Cell_Cycle	PGCLCd4	8.62463363101267
IFITM3_high	hESC	10.711994227296
IFITM3_high	iMeLC	11.5583564407965
IFITM3_high	PGCLCd1	8.71674777582467
IFITM3_high	PGCLCd2	7.26451541129011
IFITM3_high	PGCLCd3	8.52945332066057
IFITM3_high	PGCLCd4	9.99695087945674
IFITM3_high	hESC	11.6769480080225
IFITM3_high	iMeLC	11.6744165413715
IFITM3_high	PGCLCd1	7.51054136739332
IFITM3_high	PGCLCd2	6.02243045265044
IFITM3_high	PGCLCd3	7.94502567875325
IFITM3_high	PGCLCd4	9.78511940634721
IFITM3_high	hESC	11.4193550669217
IFITM3_high	iMeLC	12.1248113317888
IFITM3_high	PGCLCd1	7.57948279607129
IFITM3_high	PGCLCd2	6.10011713317519
IFITM3_high	PGCLCd3	7.56442969715269
IFITM3_high	PGCLCd4	9.06302144138075
IFITM3_high	hESC	9.40318799965038
IFITM3_high	iMeLC	12.1683060910453
IFITM3_high	PGCLCd1	7.94553291345864
IFITM3_high	PGCLCd2	6.93447622227387
IFITM3_high	PGCLCd3	9.27449494462026
IFITM3_high	PGCLCd4	10.5272466133253
IFITM3_high	hESC	11.9307174961893
IFITM3_high	iMeLC	12.0207230586214
IFITM3_high	PGCLCd1	7.70655175498327
IFITM3_high	PGCLCd2	5.12937546969054
IFITM3_high	PGCLCd3	7.24348898241797
IFITM3_high	PGCLCd4	9.00936766332647
IFITM3_high	hESC	10.4875519756804
IFITM3_high	iMeLC	9.84236312370621
IFITM3_high	PGCLCd1	7.72484424273682
IFITM3_high	PGCLCd2	7.60093197304328
IFITM3_high	PGCLCd3	9.10551701191416
IFITM3_high	PGCLCd4	10.3453631012188
PRDM1_KRT8_high	hESC	11.5965410473097
PRDM1_KRT8_high	iMeLC	11.6377878165574
PRDM1_KRT8_high	PGCLCd1	9.54605494557387
PRDM1_KRT8_high	PGCLCd2	7.29788386667959
PRDM1_KRT8_high	PGCLCd3	7.37170770739471
PRDM1_KRT8_high	PGCLCd4	8.66304325245249
IFITM3_high	hESC	10.6686808825344
IFITM3_high	iMeLC	10.3237402944694
IFITM3_high	PGCLCd1	6.67076186347723
IFITM3_high	PGCLCd2	6.14295306187688
IFITM3_high	PGCLCd3	8.6813327960989
IFITM3_high	PGCLCd4	10.5596398992459
Cell_Cycle	hESC	11.2706284777925
Cell_Cycle	iMeLC	11.305930463092
Cell_Cycle	PGCLCd1	8.38835072596883
Cell_Cycle	PGCLCd2	6.12869880873555
Cell_Cycle	PGCLCd3	7.73319310410036
Cell_Cycle	PGCLCd4	9.50377143060322
IFITM3_high	hESC	11.1686132580756
IFITM3_high	iMeLC	11.5985120382902
IFITM3_high	PGCLCd1	8.57156026946252
IFITM3_high	PGCLCd2	7.09727199904977
IFITM3_high	PGCLCd3	7.88635980811019
IFITM3_high	PGCLCd4	9.07855940066796
PRDM1_high	hESC	10.182300402869
PRDM1_high	iMeLC	12.3178537476957
PRDM1_high	PGCLCd1	7.14845228694658
PRDM1_high	PGCLCd2	6.63650228675637
PRDM1_high	PGCLCd3	8.92171189771276
PRDM1_high	PGCLCd4	10.1923854476828
Cell_Cycle	hESC	12.6983241351188
Cell_Cycle	iMeLC	12.6000556993873
Cell_Cycle	PGCLCd1	9.62781532499784
Cell_Cycle	PGCLCd2	6.2196276836647
Cell_Cycle	PGCLCd3	6.62332420518031
Cell_Cycle	PGCLCd4	8.28969260224026
IFITM3_high	hESC	9.55209023275451
IFITM3_high	iMeLC	13.0197578486728
IFITM3_high	PGCLCd1	7.92673739873433
IFITM3_high	PGCLCd2	6.85675145334056
IFITM3_high	PGCLCd3	9.18883194560992
IFITM3_high	PGCLCd4	10.5388340415685
PRDM1_high	hESC	11.1773
PRDM1_high	iMeLC	10.4332925748532
PRDM1_high	PGCLCd1	7.65563514313268
PRDM1_high	PGCLCd2	6.34645651719953
PRDM1_high	PGCLCd3	8.28412487772509
PRDM1_high	PGCLCd4	9.93125638604902
IFITM3_high	hESC	10.8088962568544
IFITM3_high	iMeLC	12.2316673314149
IFITM3_high	PGCLCd1	7.11309646248593
IFITM3_high	PGCLCd2	5.99134569806321
IFITM3_high	PGCLCd3	8.48386032457243
IFITM3_high	PGCLCd4	10.4593078764499
Cell_Cycle	hESC	10.5464258803952
Cell_Cycle	iMeLC	11.0492517168301
Cell_Cycle	PGCLCd1	7.20731913405449
Cell_Cycle	PGCLCd2	6.56944911557483
Cell_Cycle	PGCLCd3	8.55692915269171
Cell_Cycle	PGCLCd4	10.0276302796303
Cell_Cycle	hESC	11.3542556727631
Cell_Cycle	iMeLC	11.5085469849156
Cell_Cycle	PGCLCd1	6.73499199244249
Cell_Cycle	PGCLCd2	6.11495998385006
Cell_Cycle	PGCLCd3	8.2795311733439
Cell_Cycle	PGCLCd4	10.1208363140645
Cell_Cycle	hESC	11.0449044802169
Cell_Cycle	iMeLC	11.4190734236261
Cell_Cycle	PGCLCd1	7.09321390443228
Cell_Cycle	PGCLCd2	5.90877839096605
Cell_Cycle	PGCLCd3	7.93880741461273
Cell_Cycle	PGCLCd4	9.75564204387137
PRDM1_high	hESC	9.88699736432539
PRDM1_high	iMeLC	11.8727288116422
PRDM1_high	PGCLCd1	6.89927670467332
PRDM1_high	PGCLCd2	6.28169138349093
PRDM1_high	PGCLCd3	9.02884261721926
PRDM1_high	PGCLCd4	10.6083148184504
PRDM1_KRT8_high	hESC	13.4376003083816
PRDM1_KRT8_high	iMeLC	12.1570140186223
PRDM1_KRT8_high	PGCLCd1	8.71395414507884
PRDM1_KRT8_high	PGCLCd2	6.41262505019686
PRDM1_KRT8_high	PGCLCd3	7.23751391154924
PRDM1_KRT8_high	PGCLCd4	8.89322760999415
Cell_Cycle	hESC	10.6891878548169
Cell_Cycle	iMeLC	10.709905246174
Cell_Cycle	PGCLCd1	7.53431307367428
Cell_Cycle	PGCLCd2	6.81021661065533
Cell_Cycle	PGCLCd3	8.67108341720526
Cell_Cycle	PGCLCd4	10.0183754182696
IFITM3_high	hESC	13.6540653620734
IFITM3_high	iMeLC	12.1871543808353
IFITM3_high	PGCLCd1	8.69884935090002
IFITM3_high	PGCLCd2	5.4535510354198
IFITM3_high	PGCLCd3	6.84995498302101
IFITM3_high	PGCLCd4	8.85295651972097
PRDM1_high	hESC	11.2733848039198
PRDM1_high	iMeLC	11.4528470499218
PRDM1_high	PGCLCd1	7.11694743806946
PRDM1_high	PGCLCd2	5.77736509374015
PRDM1_high	PGCLCd3	8.50728753181188
PRDM1_high	PGCLCd4	10.0933999232819
PRDM1_KRT8_high	hESC	13.4721607213371
PRDM1_KRT8_high	iMeLC	12.2751785309291
PRDM1_KRT8_high	PGCLCd1	9.13867061881693
PRDM1_KRT8_high	PGCLCd2	5.70333992461683
PRDM1_KRT8_high	PGCLCd3	6.95961191084899
PRDM1_KRT8_high	PGCLCd4	8.85403922080061
Cell_Cycle	hESC	11.9540382962476
Cell_Cycle	iMeLC	12.3373574152315
Cell_Cycle	PGCLCd1	8.96406606303197
Cell_Cycle	PGCLCd2	5.50230825152005
Cell_Cycle	PGCLCd3	7.25325504752944
Cell_Cycle	PGCLCd4	8.92984530160692
Cell_Cycle	hESC	11.2934268308755
Cell_Cycle	iMeLC	11.1120505240252
Cell_Cycle	PGCLCd1	6.99506267649242
Cell_Cycle	PGCLCd2	6.2623104383671
Cell_Cycle	PGCLCd3	8.26576972481473
Cell_Cycle	PGCLCd4	9.97778338246654
IFITM3_high	hESC	10.827475754546
IFITM3_high	iMeLC	12.0276470502499
IFITM3_high	PGCLCd1	8.52596816887964
IFITM3_high	PGCLCd2	6.18714565338684
IFITM3_high	PGCLCd3	7.61349406710298
IFITM3_high	PGCLCd4	8.95437984400824
Cell_Cycle	hESC	11.1958330972249
Cell_Cycle	iMeLC	13.5035123057029
Cell_Cycle	PGCLCd1	9.30264190208165
Cell_Cycle	PGCLCd2	6.92024088464337
Cell_Cycle	PGCLCd3	8.81471303450128
Cell_Cycle	PGCLCd4	10.5390523628158
Cell_Cycle	hESC	9.95281947780114
Cell_Cycle	iMeLC	10.0716326644067
Cell_Cycle	PGCLCd1	7.32777126533908
Cell_Cycle	PGCLCd2	7.28170792696902
Cell_Cycle	PGCLCd3	9.75703700075434
Cell_Cycle	PGCLCd4	11.567330768868
IFITM3_high	hESC	10.9785277616616
IFITM3_high	iMeLC	11.8369329422857
IFITM3_high	PGCLCd1	7.93639792716507
IFITM3_high	PGCLCd2	5.90022717687489
IFITM3_high	PGCLCd3	7.77660897622789
IFITM3_high	PGCLCd4	9.48460519100779
IFITM3_high	hESC	10.385242852602
IFITM3_high	iMeLC	12.3424863151889
IFITM3_high	PGCLCd1	6.9493019869414
IFITM3_high	PGCLCd2	6.72866703271015
IFITM3_high	PGCLCd3	8.85810031477257
IFITM3_high	PGCLCd4	10.246195275887
Cell_Cycle	hESC	11.4731081639438
Cell_Cycle	iMeLC	11.3204504330666
Cell_Cycle	PGCLCd1	7.50729144390076
Cell_Cycle	PGCLCd2	5.42063951827307
Cell_Cycle	PGCLCd3	7.99696865877769
Cell_Cycle	PGCLCd4	10.0686149173942
Cell_Cycle	hESC	10.9511994914248
Cell_Cycle	iMeLC	9.91981512834185
Cell_Cycle	PGCLCd1	7.82494378360018
Cell_Cycle	PGCLCd2	7.26473310855173
Cell_Cycle	PGCLCd3	8.65343767979735
Cell_Cycle	PGCLCd4	10.2810376367198
IFITM3_high	hESC	14.0230811101971
IFITM3_high	iMeLC	11.9548741799132
IFITM3_high	PGCLCd1	10.146243060428
IFITM3_high	PGCLCd2	7.56515466851113
IFITM3_high	PGCLCd3	7.63647193009855
IFITM3_high	PGCLCd4	9.03136883683466
IFITM3_high	hESC	11.2915014353736
IFITM3_high	iMeLC	12.7447368929343
IFITM3_high	PGCLCd1	9.13710851426521
IFITM3_high	PGCLCd2	6.75243567530245
IFITM3_high	PGCLCd3	8.60079710193174
IFITM3_high	PGCLCd4	10.168748082702
Cell_Cycle	hESC	12.3545886650784
Cell_Cycle	iMeLC	11.8862057137148
Cell_Cycle	PGCLCd1	7.91841026689853
Cell_Cycle	PGCLCd2	5.40057799081203
Cell_Cycle	PGCLCd3	7.26984173796368
Cell_Cycle	PGCLCd4	9.1977630401843
PRDM1_high	hESC	12.6789257623087
PRDM1_high	iMeLC	12.2826356711702
PRDM1_high	PGCLCd1	8.6330849380558
PRDM1_high	PGCLCd2	6.58718252369853
PRDM1_high	PGCLCd3	7.0443228387068
PRDM1_high	PGCLCd4	8.60155213391476
IFITM3_high	hESC	10.3226703029937
IFITM3_high	iMeLC	11.7620206315966
IFITM3_high	PGCLCd1	8.16761454065515
IFITM3_high	PGCLCd2	7.04882734863797
IFITM3_high	PGCLCd3	8.38934602912382
IFITM3_high	PGCLCd4	9.50833466181308
Cell_Cycle	hESC	12.4890654998093
Cell_Cycle	iMeLC	11.5004320534439
Cell_Cycle	PGCLCd1	7.50093491753825
Cell_Cycle	PGCLCd2	5.30566572422895
Cell_Cycle	PGCLCd3	7.6089080138593
Cell_Cycle	PGCLCd4	9.63309281070641
IFITM3_high	hESC	10.1744367829135
IFITM3_high	iMeLC	12.440827393723
IFITM3_high	PGCLCd1	7.33194173784743
IFITM3_high	PGCLCd2	6.07702221009377
IFITM3_high	PGCLCd3	9.27871394432434
IFITM3_high	PGCLCd4	10.7347951583648
Cell_Cycle	hESC	9.27903546469823
Cell_Cycle	iMeLC	13.7087862874853
Cell_Cycle	PGCLCd1	9.14826709286213
Cell_Cycle	PGCLCd2	8.80901444064677
Cell_Cycle	PGCLCd3	10.7787425357344
Cell_Cycle	PGCLCd4	11.6616987731194
PRDM1_KRT8_high	hESC	15.3101615210817
PRDM1_KRT8_high	iMeLC	14.482731961281
PRDM1_KRT8_high	PGCLCd1	11.3346570487833
PRDM1_KRT8_high	PGCLCd2	8.26470566853952
PRDM1_KRT8_high	PGCLCd3	8.14070350448749
PRDM1_KRT8_high	PGCLCd4	8.76644533090268
PRDM1_KRT8_high	hESC	12.5521947013654
PRDM1_KRT8_high	iMeLC	12.513474486259
PRDM1_KRT8_high	PGCLCd1	9.06860191663152
PRDM1_KRT8_high	PGCLCd2	6.17074661339863
PRDM1_KRT8_high	PGCLCd3	6.3249670215498
PRDM1_KRT8_high	PGCLCd4	7.66964595674136
Cell_Cycle	hESC	11.6549193009878
Cell_Cycle	iMeLC	11.7887630666473
Cell_Cycle	PGCLCd1	7.51162956037227
Cell_Cycle	PGCLCd2	5.83001524931278
Cell_Cycle	PGCLCd3	7.46605137365564
Cell_Cycle	PGCLCd4	9.21660293918561
Cell_Cycle	hESC	9.32165577610724
Cell_Cycle	iMeLC	10.4229311603111
Cell_Cycle	PGCLCd1	8.12591127173364
Cell_Cycle	PGCLCd2	7.47808961291299
Cell_Cycle	PGCLCd3	9.59297781095914
Cell_Cycle	PGCLCd4	10.9890773653054
Cell_Cycle	hESC	11.7715904059581
Cell_Cycle	iMeLC	10.4297275820139
Cell_Cycle	PGCLCd1	9.05378001095868
Cell_Cycle	PGCLCd2	7.32449759885764
Cell_Cycle	PGCLCd3	8.77051203318223
Cell_Cycle	PGCLCd4	10.4956230371393
IFITM3_high	hESC	10.5121175093613
IFITM3_high	iMeLC	10.5404296636154
IFITM3_high	PGCLCd1	7.3817912164029
IFITM3_high	PGCLCd2	6.74162620839493
IFITM3_high	PGCLCd3	8.85397662865017
IFITM3_high	PGCLCd4	10.2608015323382
IFITM3_high	hESC	11.0838787246617
IFITM3_high	iMeLC	11.5400858962966
IFITM3_high	PGCLCd1	8.32857112049134
IFITM3_high	PGCLCd2	6.29749694225466
IFITM3_high	PGCLCd3	7.60434703067847
IFITM3_high	PGCLCd4	9.15181733524658
Cell_Cycle	hESC	9.48833786490912
Cell_Cycle	iMeLC	11.7099299190596
Cell_Cycle	PGCLCd1	7.94912544125482
Cell_Cycle	PGCLCd2	6.75679539658746
Cell_Cycle	PGCLCd3	8.90999441831424
Cell_Cycle	PGCLCd4	10.1412754013027
Cell_Cycle	hESC	13.9077291485907
Cell_Cycle	iMeLC	13.7195819839683
Cell_Cycle	PGCLCd1	10.5911950481508
Cell_Cycle	PGCLCd2	7.27615028800758
Cell_Cycle	PGCLCd3	6.81347196189505
Cell_Cycle	PGCLCd4	7.6648400209332
Cell_Cycle	hESC	10.9151773457939
Cell_Cycle	iMeLC	12.4032254200334
Cell_Cycle	PGCLCd1	8.04803593164609
Cell_Cycle	PGCLCd2	6.46929248673987
Cell_Cycle	PGCLCd3	8.65519317953565
Cell_Cycle	PGCLCd4	10.1154904681017
PRDM1_high	hESC	13.8400917774597
PRDM1_high	iMeLC	12.0823516494369
PRDM1_high	PGCLCd1	9.27356020341602
PRDM1_high	PGCLCd2	7.43720171937296
PRDM1_high	PGCLCd3	7.9169791819212
PRDM1_high	PGCLCd4	9.40755441633681
IFITM3_high	hESC	11.3369396307658
IFITM3_high	iMeLC	10.7116958773908
IFITM3_high	PGCLCd1	7.88747057530427
IFITM3_high	PGCLCd2	6.37684296243979
IFITM3_high	PGCLCd3	7.9124631071491
IFITM3_high	PGCLCd4	9.38731826504901
Cell_Cycle	hESC	10.9013284493947
Cell_Cycle	iMeLC	10.1738646081327
Cell_Cycle	PGCLCd1	7.44439426522204
Cell_Cycle	PGCLCd2	6.63989140326633
Cell_Cycle	PGCLCd3	8.97387855463986
Cell_Cycle	PGCLCd4	10.7888182223063
IFITM3_high	hESC	12.2180463041742
IFITM3_high	iMeLC	13.4769870406057
IFITM3_high	PGCLCd1	8.67654642216924
IFITM3_high	PGCLCd2	4.41042828396622
IFITM3_high	PGCLCd3	6.68583329181524
IFITM3_high	PGCLCd4	8.39027420489709
IFITM3_high	hESC	13.6082265517194
IFITM3_high	iMeLC	11.4708940185662
IFITM3_high	PGCLCd1	9.61120781445299
IFITM3_high	PGCLCd2	6.7215757980267
IFITM3_high	PGCLCd3	7.19249635612366
IFITM3_high	PGCLCd4	8.99171529032093
Cell_Cycle	hESC	12.6448073138027
Cell_Cycle	iMeLC	11.2280049052881
Cell_Cycle	PGCLCd1	9.30929035098906
Cell_Cycle	PGCLCd2	6.93968711311236
Cell_Cycle	PGCLCd3	7.58353213615697
Cell_Cycle	PGCLCd4	9.30394159523571
Cell_Cycle	hESC	9.23849
Cell_Cycle	iMeLC	13.6930917541839
Cell_Cycle	PGCLCd1	9.4696824880398
Cell_Cycle	PGCLCd2	9.54053294872278
Cell_Cycle	PGCLCd3	11.7988393211391
Cell_Cycle	PGCLCd4	12.6536437613199
IFITM3_high	hESC	9.51683416199321
IFITM3_high	iMeLC	12.2321580292779
IFITM3_high	PGCLCd1	7.74478183713338
IFITM3_high	PGCLCd2	6.9285779293293
IFITM3_high	PGCLCd3	9.41097087416432
IFITM3_high	PGCLCd4	10.7012341021479
PRDM1_high	hESC	10.8696332411087
PRDM1_high	iMeLC	12.9255088612483
PRDM1_high	PGCLCd1	7.59575301306688
PRDM1_high	PGCLCd2	6.49788602350764
PRDM1_high	PGCLCd3	8.7833540986505
PRDM1_high	PGCLCd4	10.2271748919622
Cell_Cycle	hESC	11.264256678167
Cell_Cycle	iMeLC	11.970885838499
Cell_Cycle	PGCLCd1	7.32315362980817
Cell_Cycle	PGCLCd2	5.25716272793598
Cell_Cycle	PGCLCd3	7.7019669475066
Cell_Cycle	PGCLCd4	9.41495607360154
PRDM1_high	hESC	11.1341281048388
PRDM1_high	iMeLC	14.2212770345803
PRDM1_high	PGCLCd1	8.11927173862995
PRDM1_high	PGCLCd2	5.98735953332627
PRDM1_high	PGCLCd3	8.92470954894235
PRDM1_high	PGCLCd4	10.6460558359209
Cell_Cycle	hESC	12.4292799937073
Cell_Cycle	iMeLC	13.3874320653827
Cell_Cycle	PGCLCd1	6.67022139356125
Cell_Cycle	PGCLCd2	5.35665008832817
Cell_Cycle	PGCLCd3	8.47810821033333
Cell_Cycle	PGCLCd4	10.4563977408917
Cell_Cycle	hESC	9.97569679911187
Cell_Cycle	iMeLC	13.1292138805252
Cell_Cycle	PGCLCd1	8.03401009651703
Cell_Cycle	PGCLCd2	7.52998839350439
Cell_Cycle	PGCLCd3	9.56859976009581
Cell_Cycle	PGCLCd4	10.4460637839384
Cell_Cycle	hESC	10.4176223619128
Cell_Cycle	iMeLC	11.6618099787733
Cell_Cycle	PGCLCd1	7.63289708810828
Cell_Cycle	PGCLCd2	6.32875302681068
Cell_Cycle	PGCLCd3	8.2503867549589
Cell_Cycle	PGCLCd4	9.64199580773445
Cell_Cycle	hESC	12.0492095177844
Cell_Cycle	iMeLC	12.6990110305661
Cell_Cycle	PGCLCd1	8.26610589343197
Cell_Cycle	PGCLCd2	5.10824660802806
Cell_Cycle	PGCLCd3	7.21858196095788
Cell_Cycle	PGCLCd4	9.28909834857944
IFITM3_high	hESC	12.9733426780027
IFITM3_high	iMeLC	12.1266233849937
IFITM3_high	PGCLCd1	7.58518373057935
IFITM3_high	PGCLCd2	5.1465435732817
IFITM3_high	PGCLCd3	7.36426134510423
IFITM3_high	PGCLCd4	9.60219236287101
PRDM1_high	hESC	11.6070494471049
PRDM1_high	iMeLC	12.0849471451892
PRDM1_high	PGCLCd1	6.95192999686836
PRDM1_high	PGCLCd2	6.28785744494416
PRDM1_high	PGCLCd3	8.34350331360195
PRDM1_high	PGCLCd4	10.0434744043947
Cell_Cycle	hESC	10.9742747278749
Cell_Cycle	iMeLC	11.6965811542562
Cell_Cycle	PGCLCd1	7.04570557321932
Cell_Cycle	PGCLCd2	5.28831313704817
Cell_Cycle	PGCLCd3	8.91755719596743
Cell_Cycle	PGCLCd4	10.9932334657992
Cell_Cycle	hESC	9.7749657201628
Cell_Cycle	iMeLC	12.2407957378397
Cell_Cycle	PGCLCd1	8.05150403608614
Cell_Cycle	PGCLCd2	7.34436848762744
Cell_Cycle	PGCLCd3	9.54044539064923
Cell_Cycle	PGCLCd4	10.9573510463989
IFITM3_high	hESC	12.6663538809312
IFITM3_high	iMeLC	12.6276173616505
IFITM3_high	PGCLCd1	7.61902873702682
IFITM3_high	PGCLCd2	5.56749896700722
IFITM3_high	PGCLCd3	7.41632352740805
IFITM3_high	PGCLCd4	9.06687980858857
IFITM3_KRT8_KRT18_high	hESC	12.3202398983483
IFITM3_KRT8_KRT18_high	iMeLC	9.88080615919581
IFITM3_KRT8_KRT18_high	PGCLCd1	9.67807313155952
IFITM3_KRT8_KRT18_high	PGCLCd2	8.81445334679843
IFITM3_KRT8_KRT18_high	PGCLCd3	9.35321486344374
IFITM3_KRT8_KRT18_high	PGCLCd4	10.5115757858497
Cell_Cycle	hESC	13.0579011087792
Cell_Cycle	iMeLC	12.3671028601307
Cell_Cycle	PGCLCd1	10.3790971408128
Cell_Cycle	PGCLCd2	7.11017664771878
Cell_Cycle	PGCLCd3	6.91644804078727
Cell_Cycle	PGCLCd4	8.21289346196111
Cell_Cycle	hESC	10.9972847758402
Cell_Cycle	iMeLC	15.358305853129
Cell_Cycle	PGCLCd1	10.4654787177903
Cell_Cycle	PGCLCd2	9.08148039766464
Cell_Cycle	PGCLCd3	11.4744801917362
Cell_Cycle	PGCLCd4	12.6046731546206
Cell_Cycle	hESC	12.1992672314981
Cell_Cycle	iMeLC	11.3684735830983
Cell_Cycle	PGCLCd1	9.54282615266253
Cell_Cycle	PGCLCd2	7.49883005838267
Cell_Cycle	PGCLCd3	8.43140454789422
Cell_Cycle	PGCLCd4	9.59293412462004
IFITM3_high	hESC	12.5668021211585
IFITM3_high	iMeLC	12.1130686407805
IFITM3_high	PGCLCd1	9.46143570228694
IFITM3_high	PGCLCd2	6.52510409122669
IFITM3_high	PGCLCd3	7.5808078637731
IFITM3_high	PGCLCd4	8.88364413163217
PRDM1_high	hESC	12.0844687537679
PRDM1_high	iMeLC	12.1243048321365
PRDM1_high	PGCLCd1	8.04152155332274
PRDM1_high	PGCLCd2	6.2178795040977
PRDM1_high	PGCLCd3	7.16866405940562
PRDM1_high	PGCLCd4	8.93242788115323
IFITM3_high	hESC	11.3244850991402
IFITM3_high	iMeLC	12.1411707063542
IFITM3_high	PGCLCd1	8.77723458921574
IFITM3_high	PGCLCd2	7.54678942502261
IFITM3_high	PGCLCd3	8.18658934839632
IFITM3_high	PGCLCd4	8.88733861271343
PRDM1_KRT8_high	hESC	12.7246561771852
PRDM1_KRT8_high	iMeLC	13.2939424372032
PRDM1_KRT8_high	PGCLCd1	8.41693758760593
PRDM1_KRT8_high	PGCLCd2	8.59653480470047
PRDM1_KRT8_high	PGCLCd3	9.2974618586858
PRDM1_KRT8_high	PGCLCd4	10.0886400419022
PRDM1_high	hESC	11.7020127844794
PRDM1_high	iMeLC	13.3580601827758
PRDM1_high	PGCLCd1	8.50890740681215
PRDM1_high	PGCLCd2	5.69519995055001
PRDM1_high	PGCLCd3	6.83720826340643
PRDM1_high	PGCLCd4	8.29383644505643
Cell_Cycle	hESC	11.5726845407253
Cell_Cycle	iMeLC	11.4490617974924
Cell_Cycle	PGCLCd1	8.95162445123938
Cell_Cycle	PGCLCd2	6.30173754645209
Cell_Cycle	PGCLCd3	7.18653981450966
Cell_Cycle	PGCLCd4	8.74896108491012
Cell_Cycle	hESC	13.2795826570853
Cell_Cycle	iMeLC	11.7209703253363
Cell_Cycle	PGCLCd1	7.16669739464654
Cell_Cycle	PGCLCd2	5.96013212465918
Cell_Cycle	PGCLCd3	8.00878522717568
Cell_Cycle	PGCLCd4	10.0872438756398
IFITM3_high	hESC	10.9627042945217
IFITM3_high	iMeLC	12.6890287929999
IFITM3_high	PGCLCd1	7.34449520892871
IFITM3_high	PGCLCd2	5.93648437519137
IFITM3_high	PGCLCd3	8.08935189108594
IFITM3_high	PGCLCd4	9.56616824637315
IFITM3_high	hESC	9.80704599946175
IFITM3_high	iMeLC	11.5014287978965
IFITM3_high	PGCLCd1	7.94209359988083
IFITM3_high	PGCLCd2	6.9190541075238
IFITM3_high	PGCLCd3	8.6209397844927
IFITM3_high	PGCLCd4	9.9170462632897
Cell_Cycle	hESC	10.5128946034183
Cell_Cycle	iMeLC	11.6536150642482
Cell_Cycle	PGCLCd1	7.37315557498987
Cell_Cycle	PGCLCd2	5.87041302921716
Cell_Cycle	PGCLCd3	8.29885116944527
Cell_Cycle	PGCLCd4	9.83042517827666
IFITM3_high	hESC	13.0620222492058
IFITM3_high	iMeLC	12.3316562321787
IFITM3_high	PGCLCd1	8.94175782028743
IFITM3_high	PGCLCd2	5.02783512742219
IFITM3_high	PGCLCd3	6.24345994128187
IFITM3_high	PGCLCd4	8.37877912514236
IFITM3_high	hESC	12.242905886187
IFITM3_high	iMeLC	12.2869485294956
IFITM3_high	PGCLCd1	8.16255011041026
IFITM3_high	PGCLCd2	5.18094451916144
IFITM3_high	PGCLCd3	6.68512620023926
IFITM3_high	PGCLCd4	8.44097131689714
Cell_Cycle	hESC	10.4577344935368
Cell_Cycle	iMeLC	11.4459387532598
Cell_Cycle	PGCLCd1	7.16104445174923
Cell_Cycle	PGCLCd2	6.24374760803088
Cell_Cycle	PGCLCd3	9.2901627353056
Cell_Cycle	PGCLCd4	11.1112225532746
Cell_Cycle	hESC	11.9185716298844
Cell_Cycle	iMeLC	10.8135586602645
Cell_Cycle	PGCLCd1	6.84787581647096
Cell_Cycle	PGCLCd2	5.96639006685812
Cell_Cycle	PGCLCd3	8.75458811100878
Cell_Cycle	PGCLCd4	10.8678257294624
IFITM3_high	hESC	12.9112273234504
IFITM3_high	iMeLC	13.5791538046468
IFITM3_high	PGCLCd1	8.48498002710452
IFITM3_high	PGCLCd2	5.99897652085704
IFITM3_high	PGCLCd3	6.93743399458629
IFITM3_high	PGCLCd4	8.49043956055237
Cell_Cycle	hESC	12.0472036692906
Cell_Cycle	iMeLC	12.1908447793194
Cell_Cycle	PGCLCd1	8.40450001566447
Cell_Cycle	PGCLCd2	5.97692106840548
Cell_Cycle	PGCLCd3	7.94090749795387
Cell_Cycle	PGCLCd4	9.86350941668729
PRDM1_KRT8_high	hESC	12.5001859968712
PRDM1_KRT8_high	iMeLC	11.6053392675975
PRDM1_KRT8_high	PGCLCd1	8.19858979197977
PRDM1_KRT8_high	PGCLCd2	7.16215481125531
PRDM1_KRT8_high	PGCLCd3	7.89980228058916
PRDM1_KRT8_high	PGCLCd4	9.41356026406282
IFITM3_high	hESC	10.8110194821844
IFITM3_high	iMeLC	10.6471550110097
IFITM3_high	PGCLCd1	7.88627142214067
IFITM3_high	PGCLCd2	6.61328668982906
IFITM3_high	PGCLCd3	8.47192968992023
IFITM3_high	PGCLCd4	9.94749516470303
IFITM3_high	hESC	9.17972278914365
IFITM3_high	iMeLC	10.5372125861446
IFITM3_high	PGCLCd1	6.7927666067884
IFITM3_high	PGCLCd2	8.78912142073562
IFITM3_high	PGCLCd3	11.0260099493672
IFITM3_high	PGCLCd4	12.1300968185542
IFITM3_high	hESC	9.79267354513458
IFITM3_high	iMeLC	10.1335343620637
IFITM3_high	PGCLCd1	6.62231581227862
IFITM3_high	PGCLCd2	6.90570030347673
IFITM3_high	PGCLCd3	9.48904742132504
IFITM3_high	PGCLCd4	11.1130097151673
IFITM3_high	hESC	11.9398539264328
IFITM3_high	iMeLC	12.6870052509184
IFITM3_high	PGCLCd1	8.67691168327162
IFITM3_high	PGCLCd2	6.37761332993942
IFITM3_high	PGCLCd3	6.64410530225868
IFITM3_high	PGCLCd4	7.88613898712778
IFITM3_high	hESC	11.7519250614876
IFITM3_high	iMeLC	13.0529576141446
IFITM3_high	PGCLCd1	6.89706409056987
IFITM3_high	PGCLCd2	5.18206873716944
IFITM3_high	PGCLCd3	7.7607756816204
IFITM3_high	PGCLCd4	9.46175224183871
IFITM3_high	hESC	11.1990250084232
IFITM3_high	iMeLC	11.8765979699352
IFITM3_high	PGCLCd1	7.97658482358788
IFITM3_high	PGCLCd2	5.77573599405549
IFITM3_high	PGCLCd3	7.58048490082797
IFITM3_high	PGCLCd4	9.0159335807149
PRDM1_KRT8_high	hESC	12.5719899067878
PRDM1_KRT8_high	iMeLC	12.8984592154554
PRDM1_KRT8_high	PGCLCd1	8.7318339288876
PRDM1_KRT8_high	PGCLCd2	6.4272278519568
PRDM1_KRT8_high	PGCLCd3	6.93573034156796
PRDM1_KRT8_high	PGCLCd4	8.26003639428355
PRDM1_high	hESC	10.8618829451761
PRDM1_high	iMeLC	12.9903337195945
PRDM1_high	PGCLCd1	9.4258838278892
PRDM1_high	PGCLCd2	7.22693184216921
PRDM1_high	PGCLCd3	8.23950839772053
PRDM1_high	PGCLCd4	9.46204945944191
IFITM3_high	hESC	10.3475420234032
IFITM3_high	iMeLC	11.3444234696208
IFITM3_high	PGCLCd1	8.50128428981432
IFITM3_high	PGCLCd2	6.93932892815325
IFITM3_high	PGCLCd3	7.91038444309938
IFITM3_high	PGCLCd4	9.09719914499463
PRDM1_KRT8_high	hESC	12.3328831737968
PRDM1_KRT8_high	iMeLC	14.1241841993813
PRDM1_KRT8_high	PGCLCd1	8.87608615055071
PRDM1_KRT8_high	PGCLCd2	6.78272018459969
PRDM1_KRT8_high	PGCLCd3	7.58149
PRDM1_KRT8_high	PGCLCd4	8.5789919573674
Cell_Cycle	hESC	11.5481570565418
Cell_Cycle	iMeLC	11.9897445215069
Cell_Cycle	PGCLCd1	7.55017609341116
Cell_Cycle	PGCLCd2	4.78576490328052
Cell_Cycle	PGCLCd3	7.89131011651081
Cell_Cycle	PGCLCd4	9.6586316358498
Cell_Cycle	hESC	12.3620772862317
Cell_Cycle	iMeLC	13.637515061171
Cell_Cycle	PGCLCd1	8.40383765349539
Cell_Cycle	PGCLCd2	4.52056792856343
Cell_Cycle	PGCLCd3	6.59485404551422
Cell_Cycle	PGCLCd4	8.51151262540765
IFITM3_high	hESC	10.9005240437579
IFITM3_high	iMeLC	10.9858493195574
IFITM3_high	PGCLCd1	7.01002848728847
IFITM3_high	PGCLCd2	6.4584760557853
IFITM3_high	PGCLCd3	8.3112118471804
IFITM3_high	PGCLCd4	9.83946910144631
PRDM1_KRT8_high	hESC	13.4026155581551
PRDM1_KRT8_high	iMeLC	12.1911199600986
PRDM1_KRT8_high	PGCLCd1	7.91921232442062
PRDM1_KRT8_high	PGCLCd2	6.69332698253584
PRDM1_KRT8_high	PGCLCd3	8.19438690605453
PRDM1_KRT8_high	PGCLCd4	9.72492560478891
PRDM1_high	hESC	10.4569124786147
PRDM1_high	iMeLC	13.9250389317442
PRDM1_high	PGCLCd1	8.1665736001249
PRDM1_high	PGCLCd2	6.99151060085804
PRDM1_high	PGCLCd3	9.33248714728343
PRDM1_high	PGCLCd4	10.7949172696827
PRDM1_KRT8_high	hESC	14.0926193315306
PRDM1_KRT8_high	iMeLC	13.0986244194715
PRDM1_KRT8_high	PGCLCd1	10.0166828704564
PRDM1_KRT8_high	PGCLCd2	7.38311525810741
PRDM1_KRT8_high	PGCLCd3	7.51589092743559
PRDM1_KRT8_high	PGCLCd4	8.64316542234872
IFITM3_high	hESC	9.6834411592195
IFITM3_high	iMeLC	11.2111367291638
IFITM3_high	PGCLCd1	6.98349852804827
IFITM3_high	PGCLCd2	6.85862614345214
IFITM3_high	PGCLCd3	9.04462227332297
IFITM3_high	PGCLCd4	10.4671937176367
Cell_Cycle	hESC	12.7062330587214
Cell_Cycle	iMeLC	11.7228079471956
Cell_Cycle	PGCLCd1	7.20959110856256
Cell_Cycle	PGCLCd2	5.53873442893538
Cell_Cycle	PGCLCd3	7.74974430508308
Cell_Cycle	PGCLCd4	9.83773300726047
IFITM3_high	hESC	11.3347638555608
IFITM3_high	iMeLC	11.3966096533024
IFITM3_high	PGCLCd1	7.29299013288163
IFITM3_high	PGCLCd2	6.06304470358608
IFITM3_high	PGCLCd3	8.00176209282348
IFITM3_high	PGCLCd4	9.59298781887718
IFITM3_high	hESC	10.6311186031838
IFITM3_high	iMeLC	10.8359
IFITM3_high	PGCLCd1	7.27120416730019
IFITM3_high	PGCLCd2	7.18440790703436
IFITM3_high	PGCLCd3	8.81181716509688
IFITM3_high	PGCLCd4	10.152137224991
IFITM3_high	hESC	12.6094518844024
IFITM3_high	iMeLC	11.8568713167926
IFITM3_high	PGCLCd1	8.40396653601968
IFITM3_high	PGCLCd2	5.97823575231108
IFITM3_high	PGCLCd3	7.01870582358916
IFITM3_high	PGCLCd4	8.72254554249162
Cell_Cycle	hESC	9.22687500332276
Cell_Cycle	iMeLC	11.9533504440347
Cell_Cycle	PGCLCd1	7.51381171686946
Cell_Cycle	PGCLCd2	6.68216225459071
Cell_Cycle	PGCLCd3	9.52130368315449
Cell_Cycle	PGCLCd4	10.9427819603283
IFITM3_high	hESC	13.6394022572628
IFITM3_high	iMeLC	11.5435185465882
IFITM3_high	PGCLCd1	9.59132617547064
IFITM3_high	PGCLCd2	6.57497953113564
IFITM3_high	PGCLCd3	6.94946131976278
IFITM3_high	PGCLCd4	8.58740173101177
IFITM3_high	hESC	11.9695594333983
IFITM3_high	iMeLC	13.2062923116835
IFITM3_high	PGCLCd1	7.97620901811328
IFITM3_high	PGCLCd2	5.21321115970746
IFITM3_high	PGCLCd3	7.04890378291945
IFITM3_high	PGCLCd4	8.75924712264216
PRDM1_high	hESC	11.5917058283012
PRDM1_high	iMeLC	12.1921594170846
PRDM1_high	PGCLCd1	7.25453227188254
PRDM1_high	PGCLCd2	6.29256008193677
PRDM1_high	PGCLCd3	8.17898666216868
PRDM1_high	PGCLCd4	9.77912760866393
Cell_Cycle	hESC	12.2532039404709
Cell_Cycle	iMeLC	9.91070467172781
Cell_Cycle	PGCLCd1	8.96035791658325
Cell_Cycle	PGCLCd2	7.93766646038302
Cell_Cycle	PGCLCd3	8.88617368192311
Cell_Cycle	PGCLCd4	10.3652218687853
PRDM1_KRT8_high	hESC	12.2825537384902
PRDM1_KRT8_high	iMeLC	14.2849180962918
PRDM1_KRT8_high	PGCLCd1	8.93792299630826
PRDM1_KRT8_high	PGCLCd2	7.23507051638773
PRDM1_KRT8_high	PGCLCd3	8.25299859744023
PRDM1_KRT8_high	PGCLCd4	8.99535545326888
PRDM1_KRT8_high	hESC	13.7100964215686
PRDM1_KRT8_high	iMeLC	12.6267192106287
PRDM1_KRT8_high	PGCLCd1	9.45481165510915
PRDM1_KRT8_high	PGCLCd2	6.6546017415081
PRDM1_KRT8_high	PGCLCd3	6.58264961696378
PRDM1_KRT8_high	PGCLCd4	8.00418393002743
Cell_Cycle	hESC	11.1593675058114
Cell_Cycle	iMeLC	11.5905285795308
Cell_Cycle	PGCLCd1	8.77538344250551
Cell_Cycle	PGCLCd2	6.31177038866714
Cell_Cycle	PGCLCd3	8.00968175920721
Cell_Cycle	PGCLCd4	9.55034840737469
PRDM1_KRT8_high	hESC	12.6657110167545
PRDM1_KRT8_high	iMeLC	12.8425750925711
PRDM1_KRT8_high	PGCLCd1	7.66284813048678
PRDM1_KRT8_high	PGCLCd2	4.95628605507428
PRDM1_KRT8_high	PGCLCd3	7.12320391722081
PRDM1_KRT8_high	PGCLCd4	8.85493116390863
IFITM3_high	hESC	12.0777555847851
IFITM3_high	iMeLC	12.2285501483484
IFITM3_high	PGCLCd1	8.50525888704563
IFITM3_high	PGCLCd2	5.62679733245162
IFITM3_high	PGCLCd3	6.94454593662873
IFITM3_high	PGCLCd4	8.46871893281791
IFITM3_high	hESC	12.2267118430329
IFITM3_high	iMeLC	11.2555404177822
IFITM3_high	PGCLCd1	8.43169749336994
IFITM3_high	PGCLCd2	6.42269572547783
IFITM3_high	PGCLCd3	7.86783429087069
IFITM3_high	PGCLCd4	9.58386257553947
Cell_Cycle	hESC	12.9200823256266
Cell_Cycle	iMeLC	12.5341431992415
Cell_Cycle	PGCLCd1	9.38753610442955
Cell_Cycle	PGCLCd2	6.69225292699529
Cell_Cycle	PGCLCd3	6.77804537637292
Cell_Cycle	PGCLCd4	7.86042606895756
Cell_Cycle	hESC	11.4040514271912
Cell_Cycle	iMeLC	11.8798836054533
Cell_Cycle	PGCLCd1	6.23156148297151
Cell_Cycle	PGCLCd2	5.59463145313858
Cell_Cycle	PGCLCd3	8.63201167383075
Cell_Cycle	PGCLCd4	10.5663675837194
Cell_Cycle	hESC	10.5633732201364
Cell_Cycle	iMeLC	9.92447
Cell_Cycle	PGCLCd1	6.0791512978629
Cell_Cycle	PGCLCd2	6.48785678240958
Cell_Cycle	PGCLCd3	9.39209988307964
Cell_Cycle	PGCLCd4	11.3137812116004
PRDM1_high	hESC	12.101532104202
PRDM1_high	iMeLC	12.9716124750862
PRDM1_high	PGCLCd1	8.14068527922481
PRDM1_high	PGCLCd2	5.66115567087986
PRDM1_high	PGCLCd3	7.6047937518493
PRDM1_high	PGCLCd4	9.25318927447346
IFITM3_high	hESC	12.5493781172934
IFITM3_high	iMeLC	13.3061503786596
IFITM3_high	PGCLCd1	7.31727443279557
IFITM3_high	PGCLCd2	4.6062049376587
IFITM3_high	PGCLCd3	7.75926125983269
IFITM3_high	PGCLCd4	9.95924440423909
Cell_Cycle	hESC	10.9315274727871
Cell_Cycle	iMeLC	13.321213700688
Cell_Cycle	PGCLCd1	8.77941945707889
Cell_Cycle	PGCLCd2	6.10918915006207
Cell_Cycle	PGCLCd3	8.83610449077186
Cell_Cycle	PGCLCd4	10.6771108055929
Cell_Cycle	hESC	12.4065413187426
Cell_Cycle	iMeLC	12.9106547906033
Cell_Cycle	PGCLCd1	8.54542452453394
Cell_Cycle	PGCLCd2	4.80655789388356
Cell_Cycle	PGCLCd3	6.72123404846969
Cell_Cycle	PGCLCd4	8.59503660396507
IFITM3_high	hESC	12.4265659045212
IFITM3_high	iMeLC	12.0664970419419
IFITM3_high	PGCLCd1	8.65842698398869
IFITM3_high	PGCLCd2	5.68938444794898
IFITM3_high	PGCLCd3	6.75537578239832
IFITM3_high	PGCLCd4	8.26343880207525
Cell_Cycle	hESC	12.3357811105856
Cell_Cycle	iMeLC	12.4801242114998
Cell_Cycle	PGCLCd1	8.45067838401851
Cell_Cycle	PGCLCd2	5.32510275431588
Cell_Cycle	PGCLCd3	6.87874314507964
Cell_Cycle	PGCLCd4	8.82663043692172
IFITM3_high	hESC	10.6605875900299
IFITM3_high	iMeLC	12.1913852035419
IFITM3_high	PGCLCd1	7.63826703397649
IFITM3_high	PGCLCd2	5.7913594229745
IFITM3_high	PGCLCd3	7.8657225518815
IFITM3_high	PGCLCd4	9.37651007287539
IFITM3_high	hESC	12.244412231259
IFITM3_high	iMeLC	12.097464125161
IFITM3_high	PGCLCd1	8.28469307832395
IFITM3_high	PGCLCd2	5.62200214878147
IFITM3_high	PGCLCd3	6.90876750783773
IFITM3_high	PGCLCd4	8.53339740523758
PRDM1_KRT8_high	hESC	13.853858501586
PRDM1_KRT8_high	iMeLC	12.595081267558
PRDM1_KRT8_high	PGCLCd1	8.82052839825883
PRDM1_KRT8_high	PGCLCd2	6.68281904815131
PRDM1_KRT8_high	PGCLCd3	7.31971957450621
PRDM1_KRT8_high	PGCLCd4	8.78363316642614
IFITM3_high	hESC	9.30929124411369
IFITM3_high	iMeLC	14.2967904465276
IFITM3_high	PGCLCd1	9.67063122098739
IFITM3_high	PGCLCd2	9.6354036080746
IFITM3_high	PGCLCd3	11.247
IFITM3_high	PGCLCd4	12.0644720380861
Cell_Cycle	hESC	13.0768372187855
Cell_Cycle	iMeLC	12.2089454859679
Cell_Cycle	PGCLCd1	8.77367378858076
Cell_Cycle	PGCLCd2	6.33609039040123
Cell_Cycle	PGCLCd3	7.98058521679236
Cell_Cycle	PGCLCd4	9.98397727328387
Cell_Cycle	hESC	11.1237050625406
Cell_Cycle	iMeLC	12.0702722668546
Cell_Cycle	PGCLCd1	7.61591714607054
Cell_Cycle	PGCLCd2	5.55326156925314
Cell_Cycle	PGCLCd3	7.91221574679069
Cell_Cycle	PGCLCd4	9.63871864036539
Cell_Cycle	hESC	9.98638117467836
Cell_Cycle	iMeLC	14.8475373829824
Cell_Cycle	PGCLCd1	8.22075831451965
Cell_Cycle	PGCLCd2	9.22793068916054
Cell_Cycle	PGCLCd3	13.0120384266931
Cell_Cycle	PGCLCd4	14.5698631885001
Cell_Cycle	hESC	13.5745269297948
Cell_Cycle	iMeLC	11.4034248825665
Cell_Cycle	PGCLCd1	7.35688899888689
Cell_Cycle	PGCLCd2	5.69785035880036
Cell_Cycle	PGCLCd3	8.29217057638622
Cell_Cycle	PGCLCd4	10.6635843044055
Cell_Cycle	hESC	10.4149763658585
Cell_Cycle	iMeLC	10.9559686284975
Cell_Cycle	PGCLCd1	7.19247595198904
Cell_Cycle	PGCLCd2	6.44182457004008
Cell_Cycle	PGCLCd3	9.37114812160898
Cell_Cycle	PGCLCd4	10.9142058877597
Cell_Cycle	hESC	10.127366841479
Cell_Cycle	iMeLC	12.1917597833468
Cell_Cycle	PGCLCd1	7.67169847948883
Cell_Cycle	PGCLCd2	7.21476998080059
Cell_Cycle	PGCLCd3	8.89030002107867
Cell_Cycle	PGCLCd4	9.92510527641435
IFITM3_high	hESC	11.6743699262549
IFITM3_high	iMeLC	11.922564590727
IFITM3_high	PGCLCd1	6.41466019129077
IFITM3_high	PGCLCd2	5.58014945887569
IFITM3_high	PGCLCd3	8.05861082399182
IFITM3_high	PGCLCd4	10.0091492450745
PRDM1_high	hESC	10.2207831122464
PRDM1_high	iMeLC	13.8335025517703
PRDM1_high	PGCLCd1	10.1061380688532
PRDM1_high	PGCLCd2	7.85307193848987
PRDM1_high	PGCLCd3	9.06357695297172
PRDM1_high	PGCLCd4	10.1380454157071
Cell_Cycle	hESC	12.6568589362804
Cell_Cycle	iMeLC	11.9549760906819
Cell_Cycle	PGCLCd1	7.98051179294902
Cell_Cycle	PGCLCd2	5.70562984854257
Cell_Cycle	PGCLCd3	6.8456573172378
Cell_Cycle	PGCLCd4	8.61995686683013
IFITM3_high	hESC	12.558189341512
IFITM3_high	iMeLC	13.2013454004404
IFITM3_high	PGCLCd1	8.72951276024559
IFITM3_high	PGCLCd2	5.38454648652322
IFITM3_high	PGCLCd3	6.30759393443555
IFITM3_high	PGCLCd4	7.89730642630922
IFITM3_high	hESC	14.880581980075
IFITM3_high	iMeLC	10.9212384947761
IFITM3_high	PGCLCd1	9.11880996864808
IFITM3_high	PGCLCd2	7.62035112611649
IFITM3_high	PGCLCd3	8.90732953961537
IFITM3_high	PGCLCd4	10.9591615151107
Cell_Cycle	hESC	13.3079219120295
Cell_Cycle	iMeLC	11.9798396858194
Cell_Cycle	PGCLCd1	8.44039705209527
Cell_Cycle	PGCLCd2	6.55756447745545
Cell_Cycle	PGCLCd3	8.18203557245857
Cell_Cycle	PGCLCd4	10.3670130828495
Cell_Cycle	hESC	11.6814849568012
Cell_Cycle	iMeLC	10.595
Cell_Cycle	PGCLCd1	9.41192116178525
Cell_Cycle	PGCLCd2	7.75105691372123
Cell_Cycle	PGCLCd3	8.55446978422658
Cell_Cycle	PGCLCd4	9.94076058886555
IFITM3_high	hESC	10.4732688335164
IFITM3_high	iMeLC	11.8331518268552
IFITM3_high	PGCLCd1	7.91107953847238
IFITM3_high	PGCLCd2	6.49146742631492
IFITM3_high	PGCLCd3	8.24096473549758
IFITM3_high	PGCLCd4	9.4661518758365
Cell_Cycle	hESC	11.9100804848427
Cell_Cycle	iMeLC	12.1024099889909
Cell_Cycle	PGCLCd1	8.09417419835357
Cell_Cycle	PGCLCd2	5.72677868863398
Cell_Cycle	PGCLCd3	7.6278717437546
Cell_Cycle	PGCLCd4	9.46030902683036
Cell_Cycle	hESC	12.7111478409717
Cell_Cycle	iMeLC	12.2310595100665
Cell_Cycle	PGCLCd1	8.23630657555775
Cell_Cycle	PGCLCd2	6.00144787283177
Cell_Cycle	PGCLCd3	7.33659388695062
Cell_Cycle	PGCLCd4	8.90832543609599
Cell_Cycle	hESC	11.149303767043
Cell_Cycle	iMeLC	10.7521077932848
Cell_Cycle	PGCLCd1	7.34980449047262
Cell_Cycle	PGCLCd2	6.15877819719099
Cell_Cycle	PGCLCd3	9.24223041603608
Cell_Cycle	PGCLCd4	11.221002697201
IFITM3_high	hESC	13.194298237552
IFITM3_high	iMeLC	10.8854321802378
IFITM3_high	PGCLCd1	8.61857371594346
IFITM3_high	PGCLCd2	6.51231477878282
IFITM3_high	PGCLCd3	8.24059000268011
IFITM3_high	PGCLCd4	10.0341080432405
IFITM3_high	hESC	13.519515795807
IFITM3_high	iMeLC	14.2493272550594
IFITM3_high	PGCLCd1	8.9122900527609
IFITM3_high	PGCLCd2	5.73508337317936
IFITM3_high	PGCLCd3	6.23963416381636
IFITM3_high	PGCLCd4	7.58660214993381
Cell_Cycle	hESC	12.7645508433448
Cell_Cycle	iMeLC	11.4159631860083
Cell_Cycle	PGCLCd1	8.53016620681614
Cell_Cycle	PGCLCd2	6.03185132741215
Cell_Cycle	PGCLCd3	7.44422301635408
Cell_Cycle	PGCLCd4	9.55381623740185
Cell_Cycle	hESC	10.1690072242381
Cell_Cycle	iMeLC	12.1791788436127
Cell_Cycle	PGCLCd1	6.95460729533567
Cell_Cycle	PGCLCd2	6.05700150845243
Cell_Cycle	PGCLCd3	8.80871339841523
Cell_Cycle	PGCLCd4	10.1999560732449
Cell_Cycle	hESC	12.8235470423955
Cell_Cycle	iMeLC	12.1579554739528
Cell_Cycle	PGCLCd1	8.8927959525362
Cell_Cycle	PGCLCd2	6.24708508317448
Cell_Cycle	PGCLCd3	6.97488783402467
Cell_Cycle	PGCLCd4	8.77199178181109
PRDM1_high	hESC	10.8444530796907
PRDM1_high	iMeLC	11.9290951358604
PRDM1_high	PGCLCd1	7.54979408128739
PRDM1_high	PGCLCd2	7.69728272243909
PRDM1_high	PGCLCd3	9.14535665348132
PRDM1_high	PGCLCd4	10.1465311437502
IFITM3_high	hESC	12.0635680846539
IFITM3_high	iMeLC	12.1191277921179
IFITM3_high	PGCLCd1	8.30843
IFITM3_high	PGCLCd2	6.71667720434625
IFITM3_high	PGCLCd3	7.45543300822083
IFITM3_high	PGCLCd4	8.66805616411244
Cell_Cycle	hESC	10.5385761333091
Cell_Cycle	iMeLC	12.1539779770277
Cell_Cycle	PGCLCd1	7.34195643674216
Cell_Cycle	PGCLCd2	6.48916082993253
Cell_Cycle	PGCLCd3	8.62398956179397
Cell_Cycle	PGCLCd4	10.2599121924973
IFITM3_high	hESC	12.2625333826465
IFITM3_high	iMeLC	11.2176059663115
IFITM3_high	PGCLCd1	9.07578790298864
IFITM3_high	PGCLCd2	7.26474686417386
IFITM3_high	PGCLCd3	7.54653098770121
IFITM3_high	PGCLCd4	8.56898210739691
PRDM1_high	hESC	10.6971796814312
PRDM1_high	iMeLC	13.1300506679688
PRDM1_high	PGCLCd1	7.76048732761333
PRDM1_high	PGCLCd2	6.17415737861282
PRDM1_high	PGCLCd3	8.32921293490386
PRDM1_high	PGCLCd4	9.79412907080659
IFITM3_high	hESC	12.317769999667
IFITM3_high	iMeLC	11.2433081968558
IFITM3_high	PGCLCd1	7.37895042260584
IFITM3_high	PGCLCd2	6.22958752321171
IFITM3_high	PGCLCd3	7.88059786405496
IFITM3_high	PGCLCd4	9.58552498344588
IFITM3_high	hESC	13.2492359399843
IFITM3_high	iMeLC	11.9168276289216
IFITM3_high	PGCLCd1	8.42156884435146
IFITM3_high	PGCLCd2	5.04623259595118
IFITM3_high	PGCLCd3	7.04291547739997
IFITM3_high	PGCLCd4	9.41418667601127
PRDM1_high	hESC	9.93727878382572
PRDM1_high	iMeLC	12.416027673373
PRDM1_high	PGCLCd1	7.91080645081689
PRDM1_high	PGCLCd2	7.06098031108396
PRDM1_high	PGCLCd3	8.73588058847043
PRDM1_high	PGCLCd4	9.8111
Cell_Cycle	hESC	12.7213742018797
Cell_Cycle	iMeLC	12.8620717383755
Cell_Cycle	PGCLCd1	9.24598502387974
Cell_Cycle	PGCLCd2	5.82151615441785
Cell_Cycle	PGCLCd3	5.91020037726442
Cell_Cycle	PGCLCd4	7.52712979219398
Cell_Cycle	hESC	9.29561154939254
Cell_Cycle	iMeLC	11.7527278713279
Cell_Cycle	PGCLCd1	6.66583974244453
Cell_Cycle	PGCLCd2	6.73163970308928
Cell_Cycle	PGCLCd3	9.84178818891052
Cell_Cycle	PGCLCd4	11.457180187079
PRDM1_high	hESC	9.44645657489866
PRDM1_high	iMeLC	12.0699299350531
PRDM1_high	PGCLCd1	6.08242630591134
PRDM1_high	PGCLCd2	6.63099547878474
PRDM1_high	PGCLCd3	9.93756791549135
PRDM1_high	PGCLCd4	11.5085770953271
IFITM3_high	hESC	13.4565713887328
IFITM3_high	iMeLC	12.5832367817732
IFITM3_high	PGCLCd1	8.98629477604447
IFITM3_high	PGCLCd2	7.17065369435653
IFITM3_high	PGCLCd3	8.80343126187263
IFITM3_high	PGCLCd4	10.145464540471
Cell_Cycle	hESC	11.2751495164684
Cell_Cycle	iMeLC	12.2530323822738
Cell_Cycle	PGCLCd1	7.89598758422675
Cell_Cycle	PGCLCd2	5.63372576754505
Cell_Cycle	PGCLCd3	7.84771930517583
Cell_Cycle	PGCLCd4	9.32839698057285
IFITM3_high	hESC	12.0697592156864
IFITM3_high	iMeLC	11.8817026938096
IFITM3_high	PGCLCd1	8.29466979207817
IFITM3_high	PGCLCd2	5.25433631690303
IFITM3_high	PGCLCd3	7.17725960177937
IFITM3_high	PGCLCd4	8.9856065212779
PRDM1_high	hESC	11.8971694820485
PRDM1_high	iMeLC	13.1451998349392
PRDM1_high	PGCLCd1	7.32642605644951
PRDM1_high	PGCLCd2	6.18115073624816
PRDM1_high	PGCLCd3	8.4401215487154
PRDM1_high	PGCLCd4	10.0899487120522
IFITM3_high	hESC	14.1397284847746
IFITM3_high	iMeLC	12.7561924816591
IFITM3_high	PGCLCd1	10.5719136267622
IFITM3_high	PGCLCd2	6.76763353282862
IFITM3_high	PGCLCd3	5.86724417524767
IFITM3_high	PGCLCd4	7.43344621400777
PRDM1_high	hESC	11.927913297894
PRDM1_high	iMeLC	11.9774289416721
PRDM1_high	PGCLCd1	9.46527851422609
PRDM1_high	PGCLCd2	6.59360965045265
PRDM1_high	PGCLCd3	7.42514574442072
PRDM1_high	PGCLCd4	8.97575897066667
Cell_Cycle	hESC	11.1571919147782
Cell_Cycle	iMeLC	10.3911536403653
Cell_Cycle	PGCLCd1	7.20381916218198
Cell_Cycle	PGCLCd2	6.42937842713543
Cell_Cycle	PGCLCd3	8.52189942540472
Cell_Cycle	PGCLCd4	10.2431020128163
PRDM1_high	hESC	9.90369645045309
PRDM1_high	iMeLC	13.0738619880565
PRDM1_high	PGCLCd1	8.27412222656107
PRDM1_high	PGCLCd2	7.10474610966967
PRDM1_high	PGCLCd3	9.37512703866926
PRDM1_high	PGCLCd4	10.6889757068827
PRDM1_KRT8_high	hESC	13.2618248299985
PRDM1_KRT8_high	iMeLC	11.9270732424751
PRDM1_KRT8_high	PGCLCd1	9.8045322476918
PRDM1_KRT8_high	PGCLCd2	7.20178952628322
PRDM1_KRT8_high	PGCLCd3	7.40561
PRDM1_KRT8_high	PGCLCd4	8.82021753035555
Cell_Cycle	hESC	11.856078495424
Cell_Cycle	iMeLC	11.4979075965374
Cell_Cycle	PGCLCd1	7.58018059309453
Cell_Cycle	PGCLCd2	6.05342499446048
Cell_Cycle	PGCLCd3	7.86391121290502
Cell_Cycle	PGCLCd4	9.48661160400226
IFITM3_high	hESC	10.8691525213511
IFITM3_high	iMeLC	12.0310059417591
IFITM3_high	PGCLCd1	8.77253438856888
IFITM3_high	PGCLCd2	6.79959496899986
IFITM3_high	PGCLCd3	7.60823
IFITM3_high	PGCLCd4	8.86003046488102
Cell_Cycle	hESC	10.8560568431801
Cell_Cycle	iMeLC	11.1973433912509
Cell_Cycle	PGCLCd1	9.85883858063464
Cell_Cycle	PGCLCd2	7.84443266827764
Cell_Cycle	PGCLCd3	8.22029735823637
Cell_Cycle	PGCLCd4	9.35423285008013
Cell_Cycle	hESC	11.7727005024716
Cell_Cycle	iMeLC	10.4040922309597
Cell_Cycle	PGCLCd1	8.23053054001428
Cell_Cycle	PGCLCd2	6.41354175582726
Cell_Cycle	PGCLCd3	8.76207844866746
Cell_Cycle	PGCLCd4	10.7378566592666
IFITM3_high	hESC	9.31609737508512
IFITM3_high	iMeLC	12.3493224313203
IFITM3_high	PGCLCd1	7.03397782099669
IFITM3_high	PGCLCd2	7.07273427825858
IFITM3_high	PGCLCd3	9.84322479019521
IFITM3_high	PGCLCd4	11.2002132583935
PRDM1_high	hESC	8.13412824041818
PRDM1_high	iMeLC	11.4024229134999
PRDM1_high	PGCLCd1	6.63907915066034
PRDM1_high	PGCLCd2	7.71833395425194
PRDM1_high	PGCLCd3	10.9511654849556
PRDM1_high	PGCLCd4	12.3691610751781
Cell_Cycle	hESC	11.3755889464951
Cell_Cycle	iMeLC	11.9338586068085
Cell_Cycle	PGCLCd1	8.3887462116372
Cell_Cycle	PGCLCd2	6.28756657218244
Cell_Cycle	PGCLCd3	8.69602916769418
Cell_Cycle	PGCLCd4	10.3884906633046
Cell_Cycle	hESC	10.2513018621798
Cell_Cycle	iMeLC	11.023068964793
Cell_Cycle	PGCLCd1	6.04254144047628
Cell_Cycle	PGCLCd2	6.1977721051142
Cell_Cycle	PGCLCd3	8.88907356832594
Cell_Cycle	PGCLCd4	10.620277543693
Cell_Cycle	hESC	13.0186788408757
Cell_Cycle	iMeLC	12.3409635118951
Cell_Cycle	PGCLCd1	8.15015018696324
Cell_Cycle	PGCLCd2	4.65597
Cell_Cycle	PGCLCd3	6.55808063756695
Cell_Cycle	PGCLCd4	8.64544394506441
IFITM3_high	hESC	11.441774034279
IFITM3_high	iMeLC	12.3502670016585
IFITM3_high	PGCLCd1	8.16935295264197
IFITM3_high	PGCLCd2	5.87607606087772
IFITM3_high	PGCLCd3	7.24792090546064
IFITM3_high	PGCLCd4	8.53565916582878
IFITM3_high	hESC	10.1183415552129
IFITM3_high	iMeLC	12.8393524788724
IFITM3_high	PGCLCd1	9.40318984916818
IFITM3_high	PGCLCd2	7.32381922823437
IFITM3_high	PGCLCd3	8.7913953727917
IFITM3_high	PGCLCd4	9.99787
Cell_Cycle	hESC	9.55071709518321
Cell_Cycle	iMeLC	12.8688727249173
Cell_Cycle	PGCLCd1	7.17135768991125
Cell_Cycle	PGCLCd2	7.05972522599663
Cell_Cycle	PGCLCd3	9.81055949082449
Cell_Cycle	PGCLCd4	11.3104374434562
Cell_Cycle	hESC	10.7544905232311
Cell_Cycle	iMeLC	12.4686348782902
Cell_Cycle	PGCLCd1	8.11092547928019
Cell_Cycle	PGCLCd2	6.13832490707053
Cell_Cycle	PGCLCd3	8.63386411199086
Cell_Cycle	PGCLCd4	10.3259316710845
Cell_Cycle	hESC	14.0657044366128
Cell_Cycle	iMeLC	12.0195382462647
Cell_Cycle	PGCLCd1	9.9626705435359
Cell_Cycle	PGCLCd2	6.57042949471393
Cell_Cycle	PGCLCd3	7.64422738416307
Cell_Cycle	PGCLCd4	9.77187304598002
IFITM3_high	hESC	12.3326963105248
IFITM3_high	iMeLC	13.0119815304385
IFITM3_high	PGCLCd1	8.50178806528017
IFITM3_high	PGCLCd2	4.8007046180941
IFITM3_high	PGCLCd3	6.17324226926482
IFITM3_high	PGCLCd4	7.98754039926803
PRDM1_KRT8_high	hESC	12.474402964583
PRDM1_KRT8_high	iMeLC	13.8588653055171
PRDM1_KRT8_high	PGCLCd1	8.41958744183727
PRDM1_KRT8_high	PGCLCd2	6.34921012775152
PRDM1_KRT8_high	PGCLCd3	8.02865219961275
PRDM1_KRT8_high	PGCLCd4	9.42095887719265
Cell_Cycle	hESC	11.3324473981448
Cell_Cycle	iMeLC	12.2038524018123
Cell_Cycle	PGCLCd1	6.94069924725445
Cell_Cycle	PGCLCd2	5.08513787523267
Cell_Cycle	PGCLCd3	7.7765515218885
Cell_Cycle	PGCLCd4	9.5708297759541
IFITM3_high	hESC	13.7803600770755
IFITM3_high	iMeLC	11.7110835791796
IFITM3_high	PGCLCd1	9.85950181681736
IFITM3_high	PGCLCd2	6.85773089030231
IFITM3_high	PGCLCd3	7.04969700176332
IFITM3_high	PGCLCd4	8.61180460896852
IFITM3_high	hESC	13.8600429710541
IFITM3_high	iMeLC	11.6362900516369
IFITM3_high	PGCLCd1	9.25830602768318
IFITM3_high	PGCLCd2	6.09317340124557
IFITM3_high	PGCLCd3	7.1818999429054
IFITM3_high	PGCLCd4	9.18290951365712
Cell_Cycle	hESC	13.0025028761921
Cell_Cycle	iMeLC	12.8314811753906
Cell_Cycle	PGCLCd1	8.94628688562954
Cell_Cycle	PGCLCd2	5.62534576097822
Cell_Cycle	PGCLCd3	6.53997001370663
Cell_Cycle	PGCLCd4	8.35826466180386
IFITM3_high	hESC	10.5981727812701
IFITM3_high	iMeLC	13.4464540771529
IFITM3_high	PGCLCd1	9.30086887773144
IFITM3_high	PGCLCd2	8.15074073710172
IFITM3_high	PGCLCd3	9.81968925628291
IFITM3_high	PGCLCd4	10.9873601923497
PRDM1_KRT8_high	hESC	14.352109561463
PRDM1_KRT8_high	iMeLC	12.6113999731614
PRDM1_KRT8_high	PGCLCd1	10.4219944353757
PRDM1_KRT8_high	PGCLCd2	7.09658904480555
PRDM1_KRT8_high	PGCLCd3	6.56181243783895
PRDM1_KRT8_high	PGCLCd4	7.72995231167109
Cell_Cycle	hESC	13.1408745579163
Cell_Cycle	iMeLC	11.3976827848037
Cell_Cycle	PGCLCd1	9.73106958015996
Cell_Cycle	PGCLCd2	6.88251672992197
Cell_Cycle	PGCLCd3	7.30017262090244
Cell_Cycle	PGCLCd4	8.71945482267821
IFITM3_high	hESC	11.038141211695
IFITM3_high	iMeLC	12.8937845911327
IFITM3_high	PGCLCd1	9.08169735244059
IFITM3_high	PGCLCd2	6.43387265325573
IFITM3_high	PGCLCd3	7.42871790560004
IFITM3_high	PGCLCd4	8.71445254028257
IFITM3_high	hESC	10.1424343860148
IFITM3_high	iMeLC	13.1881272317562
IFITM3_high	PGCLCd1	8.13669781147392
IFITM3_high	PGCLCd2	6.95764842301132
IFITM3_high	PGCLCd3	8.87303257708633
IFITM3_high	PGCLCd4	10.0764180709996
Cell_Cycle	hESC	11.9443247423239
Cell_Cycle	iMeLC	10.9724552772807
Cell_Cycle	PGCLCd1	9.0518598964801
Cell_Cycle	PGCLCd2	7.77860196840486
Cell_Cycle	PGCLCd3	9.39361567744952
Cell_Cycle	PGCLCd4	11.2614889150959
PRDM1_KRT8_high	hESC	13.2811661242232
PRDM1_KRT8_high	iMeLC	13.0766268854027
PRDM1_KRT8_high	PGCLCd1	8.8428719188916
PRDM1_KRT8_high	PGCLCd2	5.72527024826891
PRDM1_KRT8_high	PGCLCd3	6.77328558984179
PRDM1_KRT8_high	PGCLCd4	8.57358809339105
Cell_Cycle	hESC	11.7203323977846
Cell_Cycle	iMeLC	13.7016750622941
Cell_Cycle	PGCLCd1	8.01274112706066
Cell_Cycle	PGCLCd2	6.54740950698412
Cell_Cycle	PGCLCd3	9.23832303299847
Cell_Cycle	PGCLCd4	11.1046444617415
Cell_Cycle	hESC	12.7833342698508
Cell_Cycle	iMeLC	10.9927243328747
Cell_Cycle	PGCLCd1	8.95275310230036
Cell_Cycle	PGCLCd2	6.57225261632072
Cell_Cycle	PGCLCd3	7.66429202642904
Cell_Cycle	PGCLCd4	9.49841359265277
Cell_Cycle	hESC	12.6168092957247
Cell_Cycle	iMeLC	10.7572799724564
Cell_Cycle	PGCLCd1	9.20223300701484
Cell_Cycle	PGCLCd2	6.81436906462786
Cell_Cycle	PGCLCd3	7.40098016949004
Cell_Cycle	PGCLCd4	8.99260885600919
PRDM1_high	hESC	12.7348522679639
PRDM1_high	iMeLC	10.7799488993961
PRDM1_high	PGCLCd1	9.30522769552434
PRDM1_high	PGCLCd2	7.51510763672836
PRDM1_high	PGCLCd3	7.59543690728869
PRDM1_high	PGCLCd4	9.23664601676709
IFITM3_high	hESC	12.2806931853807
IFITM3_high	iMeLC	11.3849615030386
IFITM3_high	PGCLCd1	8.11544770217844
IFITM3_high	PGCLCd2	5.92670878333747
IFITM3_high	PGCLCd3	7.5088424111019
IFITM3_high	PGCLCd4	9.22060839734593
IFITM3_high	hESC	12.6107381535835
IFITM3_high	iMeLC	11.6608415096667
IFITM3_high	PGCLCd1	9.60904532254332
IFITM3_high	PGCLCd2	7.05695869401114
IFITM3_high	PGCLCd3	7.57867013035372
IFITM3_high	PGCLCd4	8.75951893758218
PRDM1_KRT8_high	hESC	13.606422144041
PRDM1_KRT8_high	iMeLC	11.8060939180424
PRDM1_KRT8_high	PGCLCd1	9.08881968524963
PRDM1_KRT8_high	PGCLCd2	7.31117620734816
PRDM1_KRT8_high	PGCLCd3	7.8737087345281
PRDM1_KRT8_high	PGCLCd4	9.18193073491596
IFITM3_high	hESC	11.7397708396332
IFITM3_high	iMeLC	11.4140071980525
IFITM3_high	PGCLCd1	8.06011050877877
IFITM3_high	PGCLCd2	5.86212539376587
IFITM3_high	PGCLCd3	8.06151218472939
IFITM3_high	PGCLCd4	9.54780102446223
Cell_Cycle	hESC	11.1454801086366
Cell_Cycle	iMeLC	12.3293792913454
Cell_Cycle	PGCLCd1	8.52192418819693
Cell_Cycle	PGCLCd2	6.29316219933309
Cell_Cycle	PGCLCd3	7.86066231117424
Cell_Cycle	PGCLCd4	9.49338245292694
Cell_Cycle	hESC	14.2898629077564
Cell_Cycle	iMeLC	12.9924603685235
Cell_Cycle	PGCLCd1	8.68236757466211
Cell_Cycle	PGCLCd2	4.33587556028937
Cell_Cycle	PGCLCd3	6.04390426371802
Cell_Cycle	PGCLCd4	8.45539454877983
Cell_Cycle	hESC	12.9422205309947
Cell_Cycle	iMeLC	11.8025222569727
Cell_Cycle	PGCLCd1	10.2879434618945
Cell_Cycle	PGCLCd2	6.91088945705275
Cell_Cycle	PGCLCd3	7.74045127612866
Cell_Cycle	PGCLCd4	9.41726736410091
IFITM3_high	hESC	11.1596967092067
IFITM3_high	iMeLC	12.3089451520044
IFITM3_high	PGCLCd1	8.7134734553654
IFITM3_high	PGCLCd2	5.65280655466944
IFITM3_high	PGCLCd3	7.33096924385088
IFITM3_high	PGCLCd4	8.92741469318144
Cell_Cycle	hESC	12.022450766092
Cell_Cycle	iMeLC	9.6487737433193
Cell_Cycle	PGCLCd1	9.04527662592001
Cell_Cycle	PGCLCd2	7.62849284904762
Cell_Cycle	PGCLCd3	8.50362402929384
Cell_Cycle	PGCLCd4	9.97842140249949
Cell_Cycle	hESC	12.1421352178004
Cell_Cycle	iMeLC	12.9218110374737
Cell_Cycle	PGCLCd1	8.57982619286061
Cell_Cycle	PGCLCd2	4.77963315856998
Cell_Cycle	PGCLCd3	6.81044760295936
Cell_Cycle	PGCLCd4	8.58102206546484
PRDM1_high	hESC	10.3143646142321
PRDM1_high	iMeLC	11.2054375846478
PRDM1_high	PGCLCd1	9.05842078900755
PRDM1_high	PGCLCd2	7.50629440752301
PRDM1_high	PGCLCd3	8.36450816402968
PRDM1_high	PGCLCd4	9.45347777760221
Cell_Cycle	hESC	11.2960488298587
Cell_Cycle	iMeLC	9.67110325112057
Cell_Cycle	PGCLCd1	7.23821568007899
Cell_Cycle	PGCLCd2	7.01804442177296
Cell_Cycle	PGCLCd3	8.92555954285633
Cell_Cycle	PGCLCd4	10.6036665159793
IFITM3_high	hESC	11.5153837230029
IFITM3_high	iMeLC	11.3415212331583
IFITM3_high	PGCLCd1	8.03429478689263
IFITM3_high	PGCLCd2	5.70405272210143
IFITM3_high	PGCLCd3	7.44187644049989
IFITM3_high	PGCLCd4	9.16485652866077
PRDM1_KRT8_high	hESC	12.5570093741577
PRDM1_KRT8_high	iMeLC	11.5195237824645
PRDM1_KRT8_high	PGCLCd1	9.7333073089363
PRDM1_KRT8_high	PGCLCd2	7.6861144884475
PRDM1_KRT8_high	PGCLCd3	7.26056718729688
PRDM1_KRT8_high	PGCLCd4	8.2814808655049
Cell_Cycle	hESC	13.949476845777
Cell_Cycle	iMeLC	12.2072128783947
Cell_Cycle	PGCLCd1	8.84508963569536
Cell_Cycle	PGCLCd2	6.12048979293832
Cell_Cycle	PGCLCd3	6.92837210558666
Cell_Cycle	PGCLCd4	9.05316651738066
PRDM1_KRT8_high	hESC	12.8963596686681
PRDM1_KRT8_high	iMeLC	14.5033686044401
PRDM1_KRT8_high	PGCLCd1	10.6791273074183
PRDM1_KRT8_high	PGCLCd2	7.4370092891567
PRDM1_KRT8_high	PGCLCd3	5.9307250007681
PRDM1_KRT8_high	PGCLCd4	6.4261880582207
Cell_Cycle	hESC	15.1243419846749
Cell_Cycle	iMeLC	11.9210968102106
Cell_Cycle	PGCLCd1	11.8706353286875
Cell_Cycle	PGCLCd2	9.43504554195536
Cell_Cycle	PGCLCd3	9.14749063911808
Cell_Cycle	PGCLCd4	10.2828634905642
IFITM3_high	hESC	10.9185247488748
IFITM3_high	iMeLC	12.8073215620078
IFITM3_high	PGCLCd1	9.06421
IFITM3_high	PGCLCd2	7.9228578788978
IFITM3_high	PGCLCd3	8.52198614341698
IFITM3_high	PGCLCd4	9.47771963545511
Cell_Cycle	hESC	11.5800133280612
Cell_Cycle	iMeLC	11.7004542498366
Cell_Cycle	PGCLCd1	7.96614256870091
Cell_Cycle	PGCLCd2	5.94706066465985
Cell_Cycle	PGCLCd3	7.74668701293979
Cell_Cycle	PGCLCd4	9.72265625005485
PRDM1_KRT8_high	hESC	13.2574393234386
PRDM1_KRT8_high	iMeLC	12.8198508791401
PRDM1_KRT8_high	PGCLCd1	8.60126141175606
PRDM1_KRT8_high	PGCLCd2	7.25150367763875
PRDM1_KRT8_high	PGCLCd3	8.44437012337634
PRDM1_KRT8_high	PGCLCd4	9.72958915744023
Cell_Cycle	hESC	13.026631050184
Cell_Cycle	iMeLC	10.198824577928
Cell_Cycle	PGCLCd1	8.26608732574206
Cell_Cycle	PGCLCd2	7.39113872594591
Cell_Cycle	PGCLCd3	8.91198117131858
Cell_Cycle	PGCLCd4	10.6548403848719
Cell_Cycle	hESC	10.9328059687833
Cell_Cycle	iMeLC	12.8107125532284
Cell_Cycle	PGCLCd1	9.06000220010721
Cell_Cycle	PGCLCd2	6.55554317975112
Cell_Cycle	PGCLCd3	7.82242676618841
Cell_Cycle	PGCLCd4	9.24957021452476
Cell_Cycle	hESC	10.378974080213
Cell_Cycle	iMeLC	11.8028762062607
Cell_Cycle	PGCLCd1	7.70676486501676
Cell_Cycle	PGCLCd2	6.43810319342443
Cell_Cycle	PGCLCd3	8.56328
Cell_Cycle	PGCLCd4	9.99254467136092
Cell_Cycle	hESC	11.8162316834889
Cell_Cycle	iMeLC	11.4860047107753
Cell_Cycle	PGCLCd1	8.70558808477672
Cell_Cycle	PGCLCd2	6.34423314146813
Cell_Cycle	PGCLCd3	7.73983248267045
Cell_Cycle	PGCLCd4	9.49812219954279
Cell_Cycle	hESC	10.7287791188517
Cell_Cycle	iMeLC	12.9000620584105
Cell_Cycle	PGCLCd1	10.2836445630861
Cell_Cycle	PGCLCd2	9.2077106857797
Cell_Cycle	PGCLCd3	10.6838493043553
Cell_Cycle	PGCLCd4	11.962203804067
Cell_Cycle	hESC	11.0960509203228
Cell_Cycle	iMeLC	11.272313907647
Cell_Cycle	PGCLCd1	7.51042055864609
Cell_Cycle	PGCLCd2	5.90638602308251
Cell_Cycle	PGCLCd3	8.42494340146687
Cell_Cycle	PGCLCd4	10.4875186290594
PRDM1_KRT8_high	hESC	12.4688227760577
PRDM1_KRT8_high	iMeLC	12.3066271043903
PRDM1_KRT8_high	PGCLCd1	8.82811899422182
PRDM1_KRT8_high	PGCLCd2	6.61786070550326
PRDM1_KRT8_high	PGCLCd3	7.5617595605952
PRDM1_KRT8_high	PGCLCd4	8.86161699396256
Cell_Cycle	hESC	10.1663774902871
Cell_Cycle	iMeLC	10.9732806119601
Cell_Cycle	PGCLCd1	7.86364261616829
Cell_Cycle	PGCLCd2	7.00517824794796
Cell_Cycle	PGCLCd3	8.70301755195917
Cell_Cycle	PGCLCd4	10.0922597308794
IFITM3_high	hESC	8.34398327041436
IFITM3_high	iMeLC	10.7696382400231
IFITM3_high	PGCLCd1	7.26753198948857
IFITM3_high	PGCLCd2	8.29164567585858
IFITM3_high	PGCLCd3	10.3961569709225
IFITM3_high	PGCLCd4	11.2415434477814
IFITM3_high	hESC	12.4117996911533
IFITM3_high	iMeLC	11.538511812314
IFITM3_high	PGCLCd1	9.49386475222549
IFITM3_high	PGCLCd2	7.22048629319871
IFITM3_high	PGCLCd3	7.56950063785756
IFITM3_high	PGCLCd4	8.72007389386318
PRDM1_high	hESC	9.1718171083032
PRDM1_high	iMeLC	14.2922870407975
PRDM1_high	PGCLCd1	9.23166408080502
PRDM1_high	PGCLCd2	9.39387527638189
PRDM1_high	PGCLCd3	11.8375177520304
PRDM1_high	PGCLCd4	13.0240942575865
Cell_Cycle	hESC	12.7147108519494
Cell_Cycle	iMeLC	11.6239218490176
Cell_Cycle	PGCLCd1	8.10579979966867
Cell_Cycle	PGCLCd2	6.43226951185186
Cell_Cycle	PGCLCd3	7.40129854737645
Cell_Cycle	PGCLCd4	8.87291236239012
Cell_Cycle	hESC	12.8435764594427
Cell_Cycle	iMeLC	13.0208898919584
Cell_Cycle	PGCLCd1	8.54775592423246
Cell_Cycle	PGCLCd2	4.47168623205434
Cell_Cycle	PGCLCd3	6.09690270319286
Cell_Cycle	PGCLCd4	7.97074962612465
Cell_Cycle	hESC	11.9820670622439
Cell_Cycle	iMeLC	11.239055833798
Cell_Cycle	PGCLCd1	7.90986627522816
Cell_Cycle	PGCLCd2	6.01626838207967
Cell_Cycle	PGCLCd3	7.72688021599238
Cell_Cycle	PGCLCd4	9.43731550490764
PRDM1_high	hESC	9.31805568417043
PRDM1_high	iMeLC	13.1479944652437
PRDM1_high	PGCLCd1	8.18218674840298
PRDM1_high	PGCLCd2	8.13104248645972
PRDM1_high	PGCLCd3	10.1626366776915
PRDM1_high	PGCLCd4	10.9826892654134
IFITM3_KRT8_KRT18_high	hESC	15.2429164923365
IFITM3_KRT8_KRT18_high	iMeLC	13.5271257896426
IFITM3_KRT8_KRT18_high	PGCLCd1	9.37591101609415
IFITM3_KRT8_KRT18_high	PGCLCd2	5.00179124308115
IFITM3_KRT8_KRT18_high	PGCLCd3	7.49621415211387
IFITM3_KRT8_KRT18_high	PGCLCd4	10.1257887649923
Cell_Cycle	hESC	12.1387357923174
Cell_Cycle	iMeLC	11.371144997267
Cell_Cycle	PGCLCd1	8.45601484198041
Cell_Cycle	PGCLCd2	6.74826730671217
Cell_Cycle	PGCLCd3	7.18016813943243
Cell_Cycle	PGCLCd4	8.66464621505283
Cell_Cycle	hESC	9.74665154988114
Cell_Cycle	iMeLC	11.0730574033086
Cell_Cycle	PGCLCd1	5.89426399609571
Cell_Cycle	PGCLCd2	7.6373366021469
Cell_Cycle	PGCLCd3	10.4248420453125
Cell_Cycle	PGCLCd4	12.0568583614492
PRDM1_KRT8_high	hESC	14.4222851105259
PRDM1_KRT8_high	iMeLC	13.2997765431436
PRDM1_KRT8_high	PGCLCd1	9.75009414593362
PRDM1_KRT8_high	PGCLCd2	6.81109810553213
PRDM1_KRT8_high	PGCLCd3	6.56525296883378
PRDM1_KRT8_high	PGCLCd4	7.73530807838651
PRDM1_high	hESC	13.1526309376008
PRDM1_high	iMeLC	12.7014728414271
PRDM1_high	PGCLCd1	8.35382494173141
PRDM1_high	PGCLCd2	5.05657797873192
PRDM1_high	PGCLCd3	6.50235535268155
PRDM1_high	PGCLCd4	8.40680129840413
Cell_Cycle	hESC	10.6546471997796
Cell_Cycle	iMeLC	12.2243072196436
Cell_Cycle	PGCLCd1	10.5010903897073
Cell_Cycle	PGCLCd2	8.7104200265364
Cell_Cycle	PGCLCd3	10.2593576953857
Cell_Cycle	PGCLCd4	11.346952199471
Cell_Cycle	hESC	9.82396036900383
Cell_Cycle	iMeLC	11.2036440617865
Cell_Cycle	PGCLCd1	7.5941276836452
Cell_Cycle	PGCLCd2	6.78308704248095
Cell_Cycle	PGCLCd3	9.43998979688295
Cell_Cycle	PGCLCd4	11.1858281577132
IFITM3_high	hESC	12.8617828600111
IFITM3_high	iMeLC	11.2562147020045
IFITM3_high	PGCLCd1	8.4435830895114
IFITM3_high	PGCLCd2	6.6109290163874
IFITM3_high	PGCLCd3	7.79292616708971
IFITM3_high	PGCLCd4	9.19172659072037
PRDM1_high	hESC	11.6212909671566
PRDM1_high	iMeLC	12.6348027152325
PRDM1_high	PGCLCd1	7.85533915189952
PRDM1_high	PGCLCd2	5.36147330697183
PRDM1_high	PGCLCd3	7.21431198683523
PRDM1_high	PGCLCd4	8.74073883901856
Cell_Cycle	hESC	13.0389933980748
Cell_Cycle	iMeLC	13.7743021551909
Cell_Cycle	PGCLCd1	9.13469418526683
Cell_Cycle	PGCLCd2	4.58540808345357
Cell_Cycle	PGCLCd3	5.61082252578385
Cell_Cycle	PGCLCd4	7.46150373617678
PRDM1_KRT8_high	hESC	15.8006317787154
PRDM1_KRT8_high	iMeLC	14.1617466392389
PRDM1_KRT8_high	PGCLCd1	11.6585034488913
PRDM1_KRT8_high	PGCLCd2	7.82979273544401
PRDM1_KRT8_high	PGCLCd3	6.47197385113394
PRDM1_KRT8_high	PGCLCd4	7.7066741412024
Cell_Cycle	hESC	10.9874110978766
Cell_Cycle	iMeLC	10.575788596752
Cell_Cycle	PGCLCd1	8.31877620997255
Cell_Cycle	PGCLCd2	6.72522149290257
Cell_Cycle	PGCLCd3	7.96646808057484
Cell_Cycle	PGCLCd4	9.4499000275454
IFITM3_high	hESC	11.9067594334457
IFITM3_high	iMeLC	11.3806074403497
IFITM3_high	PGCLCd1	6.70400948766572
IFITM3_high	PGCLCd2	5.61117018091941
IFITM3_high	PGCLCd3	8.29578602248317
IFITM3_high	PGCLCd4	10.2185268110102
Cell_Cycle	hESC	10.6700595917305
Cell_Cycle	iMeLC	11.7850912883655
Cell_Cycle	PGCLCd1	7.44384034383165
Cell_Cycle	PGCLCd2	5.96890469641728
Cell_Cycle	PGCLCd3	8.46784698944331
Cell_Cycle	PGCLCd4	10.1283410703776
Cell_Cycle	hESC	10.6397515735162
Cell_Cycle	iMeLC	13.0490226800947
Cell_Cycle	PGCLCd1	7.81181308359728
Cell_Cycle	PGCLCd2	6.23411038801384
Cell_Cycle	PGCLCd3	9.08246418225607
Cell_Cycle	PGCLCd4	10.7104500751167
Cell_Cycle	hESC	13.2037590304622
Cell_Cycle	iMeLC	11.6009872601225
Cell_Cycle	PGCLCd1	9.0587499083973
Cell_Cycle	PGCLCd2	6.47261472009184
Cell_Cycle	PGCLCd3	7.28204795797194
Cell_Cycle	PGCLCd4	9.03272240571228
IFITM3_high	hESC	11.3797368833132
IFITM3_high	iMeLC	9.9091706218022
IFITM3_high	PGCLCd1	8.14644030587608
IFITM3_high	PGCLCd2	7.25586560137772
IFITM3_high	PGCLCd3	8.28178725013126
IFITM3_high	PGCLCd4	9.89416563652722
PRDM1_high	hESC	9.46283639065366
PRDM1_high	iMeLC	14.016365351201
PRDM1_high	PGCLCd1	7.70522822850642
PRDM1_high	PGCLCd2	7.42955529827293
PRDM1_high	PGCLCd3	10.6520249490851
PRDM1_high	PGCLCd4	12.0877566720782
IFITM3_high	hESC	11.6071012933844
IFITM3_high	iMeLC	11.8889717107721
IFITM3_high	PGCLCd1	8.73157003071858
IFITM3_high	PGCLCd2	6.43469047593794
IFITM3_high	PGCLCd3	7.33487591552552
IFITM3_high	PGCLCd4	8.64280590149904
IFITM3_high	hESC	10.9326497376063
IFITM3_high	iMeLC	10.1357928929905
IFITM3_high	PGCLCd1	7.61082771027052
IFITM3_high	PGCLCd2	7.44293840063841
IFITM3_high	PGCLCd3	9.18636906662553
IFITM3_high	PGCLCd4	10.5343830094533
IFITM3_high	hESC	11.9793109413954
IFITM3_high	iMeLC	11.2404767313874
IFITM3_high	PGCLCd1	9.21231201518463
IFITM3_high	PGCLCd2	7.02404452355812
IFITM3_high	PGCLCd3	7.35680412708556
IFITM3_high	PGCLCd4	8.47650828905664
Cell_Cycle	hESC	11.7126723996315
Cell_Cycle	iMeLC	11.4355674420772
Cell_Cycle	PGCLCd1	7.92347130512279
Cell_Cycle	PGCLCd2	5.97961359328202
Cell_Cycle	PGCLCd3	8.39975095804058
Cell_Cycle	PGCLCd4	10.4557122803038
Cell_Cycle	hESC	10.9437371365545
Cell_Cycle	iMeLC	11.9766908026678
Cell_Cycle	PGCLCd1	6.79373791608932
Cell_Cycle	PGCLCd2	5.61902665837709
Cell_Cycle	PGCLCd3	8.14012161649104
Cell_Cycle	PGCLCd4	9.79091348059043
IFITM3_high	hESC	9.01135460965589
IFITM3_high	iMeLC	11.2827285126553
IFITM3_high	PGCLCd1	7.16343
IFITM3_high	PGCLCd2	7.26253677388949
IFITM3_high	PGCLCd3	9.35564754599997
IFITM3_high	PGCLCd4	10.5323334732752
PRDM1_KRT8_high	hESC	14.6166107435131
PRDM1_KRT8_high	iMeLC	13.3052500543922
PRDM1_KRT8_high	PGCLCd1	9.27891992865324
PRDM1_KRT8_high	PGCLCd2	6.35770820846522
PRDM1_KRT8_high	PGCLCd3	7.41088301196346
PRDM1_KRT8_high	PGCLCd4	8.8248281610625
IFITM3_high	hESC	10.5398163263038
IFITM3_high	iMeLC	10.7001
IFITM3_high	PGCLCd1	7.1707810328014
IFITM3_high	PGCLCd2	7.59598426163039
IFITM3_high	PGCLCd3	9.26478295917971
IFITM3_high	PGCLCd4	10.6362735298225
PRDM1_KRT8_high	hESC	13.1313
PRDM1_KRT8_high	iMeLC	13.869581908718
PRDM1_KRT8_high	PGCLCd1	9.41666317946489
PRDM1_KRT8_high	PGCLCd2	5.75520118748978
PRDM1_KRT8_high	PGCLCd3	6.60627183092469
PRDM1_KRT8_high	PGCLCd4	7.62270434786272
Cell_Cycle	hESC	10.0330359593307
Cell_Cycle	iMeLC	11.3053715358416
Cell_Cycle	PGCLCd1	7.66201091999869
Cell_Cycle	PGCLCd2	6.68324834212948
Cell_Cycle	PGCLCd3	9.57468234203673
Cell_Cycle	PGCLCd4	11.3774176376134
IFITM3_high	hESC	11.3804616241061
IFITM3_high	iMeLC	11.8358265976879
IFITM3_high	PGCLCd1	7.58423497405324
IFITM3_high	PGCLCd2	6.75898561911096
IFITM3_high	PGCLCd3	9.81960117627418
IFITM3_high	PGCLCd4	11.8941437843287
Cell_Cycle	hESC	11.5803299429019
Cell_Cycle	iMeLC	11.6730143352053
Cell_Cycle	PGCLCd1	8.96333014875775
Cell_Cycle	PGCLCd2	6.36927239324992
Cell_Cycle	PGCLCd3	8.13947439759242
Cell_Cycle	PGCLCd4	9.31788672737396
Cell_Cycle	hESC	13.7327326353464
Cell_Cycle	iMeLC	11.4024977201298
Cell_Cycle	PGCLCd1	9.23174735204287
Cell_Cycle	PGCLCd2	6.40826472796049
Cell_Cycle	PGCLCd3	7.1242284907681
Cell_Cycle	PGCLCd4	9.13494547416684
PRDM1_KRT8_high	hESC	11.1145467685226
PRDM1_KRT8_high	iMeLC	10.9908889167655
PRDM1_KRT8_high	PGCLCd1	7.7620570402996
PRDM1_KRT8_high	PGCLCd2	5.96679457774901
PRDM1_KRT8_high	PGCLCd3	8.51016936323197
PRDM1_KRT8_high	PGCLCd4	10.0529040307662
IFITM3_high	hESC	12.2595897477865
IFITM3_high	iMeLC	12.034476530814
IFITM3_high	PGCLCd1	8.32916082766036
IFITM3_high	PGCLCd2	6.53162167089561
IFITM3_high	PGCLCd3	7.54067120386859
IFITM3_high	PGCLCd4	8.95119366774349
PRDM1_high	hESC	11.0493907900882
PRDM1_high	iMeLC	12.4038763598398
PRDM1_high	PGCLCd1	8.50979728548992
PRDM1_high	PGCLCd2	6.56880400681835
PRDM1_high	PGCLCd3	7.59581085559226
PRDM1_high	PGCLCd4	8.7632087805111
IFITM3_high	hESC	13.0816903206138
IFITM3_high	iMeLC	10.9674558367773
IFITM3_high	PGCLCd1	9.73139762367319
IFITM3_high	PGCLCd2	7.79429449364143
IFITM3_high	PGCLCd3	7.94098911311675
IFITM3_high	PGCLCd4	9.42871504368306
IFITM3_high	hESC	9.99619418928203
IFITM3_high	iMeLC	12.1605603322434
IFITM3_high	PGCLCd1	7.20613471468416
IFITM3_high	PGCLCd2	7.26728301438586
IFITM3_high	PGCLCd3	9.76314543141678
IFITM3_high	PGCLCd4	11.2176737834058
IFITM3_high	hESC	10.9824220604043
IFITM3_high	iMeLC	11.7831443429143
IFITM3_high	PGCLCd1	8.45665234776459
IFITM3_high	PGCLCd2	6.56561520814746
IFITM3_high	PGCLCd3	7.83098197111119
IFITM3_high	PGCLCd4	9.21094865949612
IFITM3_high	hESC	9.96218053538702
IFITM3_high	iMeLC	10.9254537664813
IFITM3_high	PGCLCd1	5.91291590884492
IFITM3_high	PGCLCd2	6.72253166414994
IFITM3_high	PGCLCd3	9.67229685989087
IFITM3_high	PGCLCd4	11.1982821868546
PRDM1_high	hESC	10.5246179561535
PRDM1_high	iMeLC	11.7846832017849
PRDM1_high	PGCLCd1	7.50443535654778
PRDM1_high	PGCLCd2	8.47288756437776
PRDM1_high	PGCLCd3	10.0225634986949
PRDM1_high	PGCLCd4	11.4013364950324
IFITM3_high	hESC	12.872230441573
IFITM3_high	iMeLC	11.7199610776259
IFITM3_high	PGCLCd1	7.86041377540564
IFITM3_high	PGCLCd2	6.10399084753689
IFITM3_high	PGCLCd3	7.84158637950881
IFITM3_high	PGCLCd4	10.0151342457818
PRDM1_high	hESC	10.5937921624331
PRDM1_high	iMeLC	13.7409619115484
PRDM1_high	PGCLCd1	9.19417109962686
PRDM1_high	PGCLCd2	7.75842651224976
PRDM1_high	PGCLCd3	9.48074135394766
PRDM1_high	PGCLCd4	10.280088886315
IFITM3_high	hESC	9.87676992849884
IFITM3_high	iMeLC	11.6143811009745
IFITM3_high	PGCLCd1	7.72134272432623
IFITM3_high	PGCLCd2	6.75770796082912
IFITM3_high	PGCLCd3	8.6564925761123
IFITM3_high	PGCLCd4	10.0504422093207
Cell_Cycle	hESC	9.21643440558419
Cell_Cycle	iMeLC	10.7582597087607
Cell_Cycle	PGCLCd1	6.63092109631529
Cell_Cycle	PGCLCd2	7.57862306871948
Cell_Cycle	PGCLCd3	10.2734998641642
Cell_Cycle	PGCLCd4	11.9819952479897
PRDM1_high	hESC	12.2583940584532
PRDM1_high	iMeLC	12.9334721946189
PRDM1_high	PGCLCd1	8.50482410102559
PRDM1_high	PGCLCd2	7.0168478229944
PRDM1_high	PGCLCd3	8.18705118893766
PRDM1_high	PGCLCd4	9.22948180951132
Cell_Cycle	hESC	9.56016780161341
Cell_Cycle	iMeLC	10.7115655514477
Cell_Cycle	PGCLCd1	7.52146909115187
Cell_Cycle	PGCLCd2	7.12808356007983
Cell_Cycle	PGCLCd3	9.32249006025345
Cell_Cycle	PGCLCd4	10.7612729548728
Cell_Cycle	hESC	9.13840662670639
Cell_Cycle	iMeLC	10.4760064122639
Cell_Cycle	PGCLCd1	5.7171227993435
Cell_Cycle	PGCLCd2	7.27346743122631
Cell_Cycle	PGCLCd3	10.0819832442615
Cell_Cycle	PGCLCd4	11.6159355142895
PRDM1_KRT8_high	hESC	14.2955421698996
PRDM1_KRT8_high	iMeLC	13.7336571219678
PRDM1_KRT8_high	PGCLCd1	11.2550377979303
PRDM1_KRT8_high	PGCLCd2	8.6848505888174
PRDM1_KRT8_high	PGCLCd3	8.93037016073655
PRDM1_KRT8_high	PGCLCd4	9.65108916172706
Cell_Cycle	hESC	12.4451491719803
Cell_Cycle	iMeLC	11.9015195815427
Cell_Cycle	PGCLCd1	8.06065902959009
Cell_Cycle	PGCLCd2	6.26338535861144
Cell_Cycle	PGCLCd3	8.41730224756584
Cell_Cycle	PGCLCd4	10.4152319769288
IFITM3_high	hESC	12.9237693800042
IFITM3_high	iMeLC	11.847061500067
IFITM3_high	PGCLCd1	9.60766491156051
IFITM3_high	PGCLCd2	6.96431489113007
IFITM3_high	PGCLCd3	7.61821098363418
IFITM3_high	PGCLCd4	9.17260829135036
PRDM1_KRT8_high	hESC	11.8280970056019
PRDM1_KRT8_high	iMeLC	12.0284123880348
PRDM1_KRT8_high	PGCLCd1	8.29038537761928
PRDM1_KRT8_high	PGCLCd2	6.5087493711069
PRDM1_KRT8_high	PGCLCd3	7.45599435267433
PRDM1_KRT8_high	PGCLCd4	8.94038371031942
IFITM3_high	hESC	13.2290476688061
IFITM3_high	iMeLC	11.9175917085638
IFITM3_high	PGCLCd1	8.60549205012246
IFITM3_high	PGCLCd2	6.32355696706493
IFITM3_high	PGCLCd3	7.30411180002149
IFITM3_high	PGCLCd4	8.9390778893696
Cell_Cycle	hESC	11.1031897417094
Cell_Cycle	iMeLC	11.4105827219535
Cell_Cycle	PGCLCd1	7.02178503611986
Cell_Cycle	PGCLCd2	5.8464106803024
Cell_Cycle	PGCLCd3	8.0268987935448
Cell_Cycle	PGCLCd4	9.91984232510944
Cell_Cycle	hESC	10.8170941479383
[truncated: 38,201 more rows]
