# Supplementary material for: Lineage tracing of soma-to-primordial germ cell-like conversion in human tumor cell line
Source: iScience. 2026 Jun 4;29(6):116214. doi: 10.1016/j.isci.2026.116214 (PMC13254981; doi:10.1016/j.isci.2026.116214)
Supplement: Table S17. Source data for the quadrant correlation analysis [file mmc4.xlsx]

## Sheet: sheet 1
gene	logFC_ref	logFC_query
NPPB	-6.62597	-14.6583
CAV1	-5.40762	-1.2456
LEFTY2	-2.43047	-13.699
ACTA1	-5.25664	-8.48839
PRTG	4.8928064794257	1.68124744247874
LEFTY1	-3.37586	-8.83416
SOX2	-4.6378	-11.4486
GLIPR1L1	-5.65287	-8.69585
TFAP2A	6.58280976181237	7.7037709758093
TBX3	4.41907439348383	4.55813699052563
CER1	-4.53502	-12.7583
NODAL	-3.0681	-10.4961
NMRK2	-3.65763	-9.34845
LINC00678	-3.73814	-11.4551
CTGF	-4.19124	-11.6051
SPP1	-4.40531	-12.7718
CYP26A1	-3.23221	-12.7566
TMEM54	4.53426316394034	1.69187580918997
EPAS1	7.70819903813648	6.66813421123456
PMEPA1	-1.84431	-0.0376572
DOK4	4.16550452009506	3.93104744421979
FOXD3-AS1	-5.05044	-8.25854
RP11-132A1.3	-4.74238	-10.6372
USP44	-4.47687	-5.04968
PHLDA2	-2.62471	0.24071209968567
DDAH1	-3.18933	-1.44216
STOM	4.37017045916885	4.81501338911376
TAGLN	-4.05563	-11.5853
TUBA4A	-2.37468	0.41955388886975
GATA3	2.83928941398416	-4.33842
AC007325.4	5.16532013782284	-6.46087
TDGF1	-2.51754	-13.3989
GPC4	-2.3079	-11.9106
GATA2	6.50743840125669	5.59369825225589
RP11-568A7.4	-3.75318	-12.3702
CCND1	-2.6914	-1.59519
CYR61	-2.5337	-12.4332
GABRB3	-2.33004	-4.95362
CAV2	-3.07832	0.678907401772293
HPGD	4.29235490350815	-3.27985
KRT7	6.70252332155333	5.35690874478961
RP11-267L5.1	-3.7728	-10.1753
TCF7L1	-2.00499	-3.64944
KIF1A	-2.50907	-10.7369
ANXA1	-2.44819	1.81936200766244
PLK2	-1.73086	1.04530431156943
LINC01405	-2.77708	-12.3292
NANOG	-1.12251	-11.2074
COL1A1	-0.3097	-3.59735
CCND2	-1.89851	-12.0295
IGFBP6	-2.14916	-1.3747
MDFI	2.39688315503226	-9.92815
AK4	-1.58845	1.54276445789687
GAP43	-2.52661	-8.40685
OCLN	-1.77087	-6.12677
FAM174B	-2.28953	-4.90818
EMP3	-1.48901	0.823082100370638
FOSL1	-3.31231	3.63651528510768
PCAT14	2.75563081246742	-9.86967
FZD7	-1.99933	-2.07393
OTX2	-2.94979	-11.4676
NTS	2.57264132688824	-6.0642
RHOBTB3	-0.265212	-2.26966
ZIC2	-2.30388	-1.22243
SERTAD4-AS1	-2.74791	-1.95275
VASH2	-2.53187	-3.41834
TXNRD2	-3.01069	-1.79355
RP11-1144P22.1	-1.97973	-10.7595
WLS	2.62766465098623	1.17779
THY1	-2.10778	-10.2347
ID2	2.97993736547551	0.74024419066282
IDH2	2.34440166074734	1.2521891594196
CELF2	-2.29934	0.594085270965274
SFTA1P	-7.71702	-10.181
PEG10	2.92276405469645	2.10606174471286
COTL1	-2.26139	-0.4451
PEA15	-2.10376	1.27710947451488
FGF2	-2.75606	1.29599960083412
GSTA4	2.97028837653084	-0.992246
PTRF	-2.22244	-10.7643
ODC1	-1.5202	-0.348121
RP11-148B6.1	-1.94214	-14.7128
DPYSL3	-1.65277	-10.9572
TRBC2	-2.05228	-10.5713
LINC00458	-2.74667	-13.1744
CDCA7L	-1.94274	-8.723e-05
ALDH3A2	-2.07518	0.0409522717246107
ETS2	-2.01012	0.505835984987419
MBNL3	2.70789597532796	2.90297158212201
EPHA2	-2.24447	1.73625342259357
COL6A1	1.9067149633728	0.612309567616261
GABRP	6.97559386507628	4.39961274142003
RAB31	2.37713537060841	3.84946275026002
FLVCR1	-1.85537	0.267182971915177
RABGAP1L	-2.04282	0.00842135632046825
ACTG2	-2.60606	-7.69819
POLR3G	-2.37791	-1.52362
DACT1	-2.0036	-10.2438
FUT8	1.85789092223771	-1.44078
ADD2	-2.73461	-3.47321
IGDCC3	2.35035063050358	-8.92595
SLC7A8	2.33316722701381	-1.75014
CDH2	-1.49917	-3.44157
COL7A1	-3.1512	5.53196875422376
DERA	1.68119284881094	2.55825196496829
VRTN	-1.64694	-10.9864
CCNG2	3.24436511936806	3.91529727822329
DIO3	2.47699612785973	-3.82334
GPSM3	2.54592739929183	-2.62969
H2AFY2	1.70075264599788	-9.4507
FBLN1	1.86420650060943	3.69652912456518
MRGPRF	-4.40677	-7.10941
GPR176	-3.30476	-0.713812
AXL	-2.4057	0.738838329776435
SOCS3	2.32151347421392	0.312008997334826
MAGED1	1.45545280607302	-10.0609
PHC1	-1.88947	-4.11069
BCL2L1	-1.33658	0.528494745416015
NBL1	-2.73673	0.485073629584354
BAMBI	2.89281930754682	-0.590686
C1orf61	1.11196966869264	-9.48759
FZD5	-3.32562	-4.39514
PYGL	-2.03182	2.44143566433242
MYL7	-2.48556	-12.1899
PDGFA	-2.13516	-0.57536
MYEF2	-1.43622	-10.8022
IL32	-3.96298	3.62247962035981
HAS2	1.31225210014207	-1.02993
MAL2	-1.71464	1.10971864432564
CRABP1	-2.20437	-8.23009
RND3	-1.68621	2.12063979266203
RP11-879F14.2	-2.88447	-8.96732
CNN1	-2.10644	-9.04037
FGF1	-4.39782	-6.36575
FBN2	2.53061716795756	3.15762028800976
C16orf74	-2.25094	-2.00863
ETV4	-1.37171	-1.89993
FLNC	-2.01917	-9.32258
AUTS2	-1.80925	0.435600574919504
TNFRSF12A	-2.82062	-1.10577
CH17-189H20.1	-1.57757	-10.1535
VGF	-2.99725	-4.45091
LRRC8A	-1.0682	0.242891784409144
SLCO2A1	1.62531528705825	-2.33605
ZNF462	-1.71351	-3.58475
CD44	-1.83552	4.14276925658656
RASGRF2	-2.18497	-4.09301
ARL4A	-1.33044	0.277576578280773
DTNA	-2.31842	-7.63601
KCMF1	-1.26495	1.13448010931725
MAGI1	-1.51845	-0.920806
NENF	-0.973287	-1.01355
SNAI2	6.11044959353907	6.44043951368918
TMEM51	1.8805893036356	-0.230374
SLC7A2	3.45034858531599	4.63656283242238
IGF1R	-1.363	1.24973907631414
TPD52L1	2.91512365004748	-0.937759
MT1M	-1.16822	-11.8744
ARHGAP29	1.8295704882499	0.153948201799746
FAM89A	2.46105907810846	-3.69795
PSTPIP2	2.45875051708283	-5.31067
SLC7A1	-1.72477	1.52231379680428
RGMB	-1.60672	-2.02416
ADM	-1.22932	1.94008998120954
MEIS2	2.30994322331065	0.964816989646935
MMP2	2.3375914226526	-7.45082
CA2	2.18134359171542	-8.69051
RRAS2	-1.35154	-0.662897
SYT1	-2.76544	-9.06416
CLU	-1.43147	2.44978568213597
CDKN2A	-3.39195	3.36193394710577
NEXN	-1.95024	-0.855647
RP11-69I8.2	-2.97775	-9.29416
TSC22D1	1.85569662763111	2.93846280176535
GSTK1	1.70147853594233	1.77865527007938
EFHD1	3.4413313939181	1.79657003321446
MYBBP1A	-1.64511	-0.933406
TFPI2	-2.60994	0.157725466187806
INA	-2.63729	0.509164320217072
MIR4435-2HG	-1.92722	-1.15986
KLF7	-0.765844	1.65928406444047
NSG1	-1.9483	-9.39706
THBS1	-2.20831	-3.33806
SLC20A1	-1.09082	2.6527914544163
BIN1	2.03282752473559	3.76147445454122
STC2	-2.12299	3.82720527277668
ANOS1	-2.5479	-5.16606
PMAIP1	-1.01786	0.990097797886054
MATK	-2.8354	1.19384927653318
VOPP1	-1.47762	-0.821533
MACF1	-1.14098	0.609596075849671
GFPT2	-2.13188	2.48694103725079
SLC39A14	-1.46775	3.10444062660746
MMP24-AS1	1.54660789686779	-9.22195
CBX6	-2.06934	-0.270286
PTN	4.48623875124877	-5.3247
DUSP4	-2.64445	0.820502913643311
STARD10	1.80858785583507	-3.33904
RP11-35J1.2	-2.13257	-9.1456
CENPV	-0.485967	-2.37998
WWC2	-1.49082	-0.2317
PIM1	-1.38244	0.247579921881209
CDC42EP3	-1.7144	-2.85837
GADD45G	2.49663255694676	-8.44647
JUP	1.71203406202227	2.97992211947036
IL17RD	-2.2575	-4.06415
GJC1	-1.54672	0.088613841924069
TNRC6A	-1.15645	-0.262728
AMOTL2	-1.19358	1.18585045713474
MYLIP	2.38951259235812	1.94424717955649
PTPRZ1	-3.59266	-9.32238
QPRT	2.25426712257646	-10.7816
PHF19	-1.47432	-0.880985
AHNAK	1.28643265439967	2.42049170165904
CASP3	-1.74545	-2.38867
FAM101B	-2.43164	-9.36338
RP11-10A14.5	-3.98236	-8.47757
PDZD4	-3.1641	-1.20818
DIAPH3	-2.00206	-1.6355
COBL	-1.47261	1.6591008109402
CLDN4	3.23448140656625	3.41176675238142
TINAGL1	5.12770232289681	5.6052634293474
SFRP2	-1.39024	-10.9358
PVT1	-2.21955	2.39516984942473
RAB17	-1.38273	-8.80968
IGFBP2	-1.31808	-10.3913
GCNT4	-2.7455	-5.15649
WEE1	-1.58858	1.38569318890452
GLIPR1	-3.12366	-3.70747
NRK	2.93902369650986	-7.16283
NPDC1	-1.49145	0.397068365157428
LPP	-1.67468	0.338175502523881
SP5	-1.4063	-5.12292
PTPN14	-1.2773	-0.146742
FGD4	-2.00702	0.500339635484882
GATA2-AS1	7.03617290726933	6.60907534251876
RASL11B	-1.37552	-9.35952
SULF2	-1.11612	-0.515469
KMT2A	-1.15357	0.579122195845351
VSIG10	-1.5453	-0.665639
TACC1	2.40114097539056	4.1436230536339
CA12	4.90125360078371	7.14412769550696
MXRA8	3.27917008376166	-4.98551
TMEM37	2.83664528356264	-0.639977
CREB5	-2.67466	0.0397072000021059
VLDLR	-1.23714	-0.23111
H2AFJ	1.21266673615497	-11.8853
SESN3	2.22168815812308	-1.57301
PKN1	-1.24177	1.59838302551417
NQO1	-1.24833	1.02780647159706
JADE2	-1.8369	-0.478272
FHL1	-2.46859	2.29552040223864
FEZ1	2.07097709019061	-7.55978
NEDD4L	-1.07208	1.77126966630691
EFNA5	-1.42859	-1.61291
LRRC37B	1.95498186599908	0.120322946523618
C19orf33	-1.4942	-10.072
KPNA4	-1.18791	2.00309271823218
CCK	-1.54136	-9.98761
DCLK1	-2.56312	-4.10588
MT1H	-0.897383	-11.8436
PGPEP1	-2.38084	0.909368390314761
JADE1	-1.12476	-1.1568
IRX2	-1.10299	-9.95125
PODXL	-0.965183	-0.249836
CTSV	2.46908934147239	-6.28866
CDC42EP4	2.23136612661525	2.5700465806161
SERPINE1	-5.08729	5.63823751893908
GADD45B	-1.20516	2.57508900999774
MYC	-0.980822	2.57070409310205
SHKBP1	1.38824208580132	1.64576029485593
AGO1	-1.21278	-0.765344
IL6ST	1.13209138032671	4.1054751216452
ELMO1	1.60741908982062	-6.40752
FUOM	1.27309413624025	-2.90427
SHISA9	-1.38818	-9.26464
FAM110A	2.33723808200482	-1.57458
EFNA1	3.87889841062647	6.54360068433054
PYCR2	-1.43451	-0.117549
SGK223	-1.29039	-10.1396
MDM2	-1.71801	0.316710473198554
MPZL1	2.26979708909817	1.42507245382825
HSD17B11	2.44044387061704	0.576020291115669
FGF8	-3.06309	-6.0006
BMP4	2.68558243153508	-3.61836
DBNDD1	-1.10669	-2.66435
CDC25A	-1.41246	0.230203226487592
WDR43	-1.46502	1.25663533479503
HEY1	5.0789341016851	3.61211783646466
ASS1	1.46882634402666	6.01941292108129
PIF1	-1.34266	-7.56109
COLEC12	1.57083414727946	-8.40181
WDR13	1.3801985475334	3.5052705438553
PRR5	-1.43745	-1.03073
FAM35A	-1.55936	-10.0964
FZD2	-2.36135	-0.395336
SCPEP1	2.4916633212246	0.953821526497635
SNHG9	-1.2659	-0.876139
CECR2	-1.50051	-6.9931
BBC3	-0.904295	-0.788803
CHST7	-1.8435	-2.24347
NEAT1	1.36204025230134	3.92232034130779
ATP2B1	2.18547426972912	2.68699041013184
B2M	1.67165288205859	5.77213713975723
SCRN2	1.84142374614933	-1.08239
GABRA5	-3.10464	-8.39794
PITPNC1	-1.38148	0.297809145146599
TXLNG	-1.37154	1.47987733239726
GPAA1	1.25677976520929	1.37521983153874
ZNF121	-1.67848	-1.31903
VSNL1	-1.47286	-8.13182
IGFBP5	-2.0392	-13.901
CCDC112	-1.21014	0.129737811356029
PAWR	-1.52092	0.720237914910807
GNPNAT1	-1.12114	0.207870610072268
ZSCAN10	-1.38874	-9.29175
CDC6	-1.23858	0.855539158624316
ST3GAL1	1.97509380866228	3.35762616933024
KHDRBS3	1.53725804488686	-0.0196675
BCAT1	-1.4311	-7.9621
CHAC1	-2.89009	0.0947064720050226
GLS	-1.52293	2.77304768185384
GTF2H2	-1.33824	-2.23881
CDH13	-1.62491	0.74877455624011
S100A6	-2.58197	-0.553273
AIF1L	2.05412068182775	-3.39526
STOX2	-1.28153	-2.43654
IFITM1	-1.83874	-6.07512
METTL8	-1.31385	0.135550956165261
SEPT6	2.20067200808921	-7.77961
ID1	2.59986472671517	-0.578287
AES	-0.930473	-11.5631
STC1	-4.01132	-3.13095
NEFL	-3.19074	-9.61586
SNHG12	-1.81191	2.03931853949525
GYLTL1B	-1.58943	-8.78827
ZNF398	-2.13845	1.19789027341007
SLC44A2	1.40846986549144	-2.27102
HIST1H1C	1.11434926819595	-8.58176
RTP1	-4.41429	-6.05556
CDR2	-1.77012	0.516190454089381
TNIK	-1.56393	-9.04571
PRKAR1B	-1.45791	0.101637084073067
ATP2B4	2.11689969676483	3.89429354576769
CYP2S1	-1.0156	-1.37022
FEZ2	1.6227549467427	2.44086291449948
IRS2	-1.55124	5.2708685224416
SAMD4A	-1.51641	0.321968521481137
SFN	-1.99248	3.09731645364902
SLPI	9.49358263432472	10.4735179861404
NPW	-1.53797	-5.00489
CRNDE	-1.58228	0.0246791957815535
DLC1	1.56955346972625	-6.3833
FJX1	-1.43773	-0.296248
EOMES	-2.26602	-7.83468
PPA2	1.1271252921158	1.09716888585007
PSAT1	-1.75752	0.159069499664157
PBX1	1.01652862982433	0.420653376361845
TXNRD1	-1.19252	2.82278356917978
TRAPPC6A	1.43114134189353	-1.66355
TTC39C	-1.73847	0.08026871000102
MMP24	-2.97058	-4.91933
MFSD3	1.31107642878504	0.0191810870938864
YBX3	-0.740096	0.730080388093233
KRT19	2.91127010812556	-10.1074
TRIB1	-1.40615	1.48038544873902
SH3BP5	1.43733547262361	-3.25042
LRIG1	-2.45537	-1.40404
SEPT8	1.54507597050924	-8.15256
IFI27L2	1.37897819693972	-1.71593
SRSF6	-1.24073	-0.208791
AJUBA	-1.74166	2.1242246579399
GGH	1.54878066132871	1.95627797642818
SLC16A3	2.28130994435247	5.25070555563404
SERTAD3	0.984613320730453	-0.0817381
EML1	-2.23884	1.07158621550133
MSX1	3.35425331852002	4.26336318170753
PRR7	-0.739151	-2.72882
PRKAG2	-1.98159	1.61600034725699
RP4-621F18.2	-4.18669	-8.15956
GM2A	1.81989182996087	0.955810074076183
PDP1	-1.81406	0.76218044178508
CDC34	-0.968073	-0.43107
ACTC1	-0.865253	-11.1791
IGFBP3	3.39286187865177	6.76131823878308
RP11-10A14.6	-2.29562	-8.79439
CMTM6	1.26294742462496	1.11681646002129
TMEM141	1.32954367305052	-2.41825
ADCY2	-1.65981	-8.77981
ZIC3	-1.41856	-9.03421
SPRY1	-1.49839	-0.0431165
CD3EAP	-1.193	-10.7436
RAP1GAP2	-1.65279	2.3897503086449
IGSF3	1.60135596465217	1.74030949003564
NOX4	-2.31358	-6.21184
VLDLR-AS1	-4.18557	-2.9916
GALT	1.85577266348567	0.919231983360461
RPUSD3	1.67018213145432	-1.03512
SNX2	1.26674745483009	0.803139180520735
EPPK1	-2.42563	0.0601573729932219
LIMS2	-2.72652	1.49040078332173
SCP2	0.993929812017932	2.46571089113008
GLB1	2.19929669784796	2.14648052230538
SEPHS1	-1.76855	-1.95886
TIMP4	-2.74036	-2.53527
FREM1	-2.34689	-8.70664
TUBB6	-1.09765	0.696401045271569
ANKS1A	1.77667693620074	0.150284419692803
HACD1	-1.07807	-0.545879
PSIP1	-1.21394	0.158019133818863
GLRX	0.991295938137323	2.39470842554156
CCDC167	0.91884944267299	-4.12616
NDUFAF3	1.18482715771934	0.230935619328923
HIC2	0.922709531442959	-0.844901
RAB25	2.10536590417176	-7.6623
FAM127C	1.65421622071622	-7.54484
SLC6A6	1.65814192444777	3.46740227956893
ARFGEF3	-3.21964	3.25648975197765
RGMA	-2.4811	-7.23099
PPARG	5.98812298926337	6.04448706966113
YPEL5	0.946205275330836	1.80445756423666
VPS28	1.2275223907714	0.91919329901794
RP11-256I9.2	-3.1822	-8.79584
YPEL3	1.3031480215205	-0.404104
TNFAIP8	1.34443439329725	2.55019551547042
GSC	-4.00838	-10.4056
FAM110B	1.44576497414689	-8.66189
FGFRL1	-2.09503	0.17106001449858
TCEA2	0.996431850580083	-0.719257
ZDHHC24	1.48848561549964	0.213928133339627
SMARCA2	1.72019550805799	1.63238609052993
SLC9A3R1	1.2499280554245	-0.226507
KLKB1	-2.90455	-7.92013
CSF2RA	3.23710797199453	3.03034786252922
CYP11A1	3.43153827098349	3.0664589681206
LHFP	2.10269085207056	-7.52967
GREM1	-1.61902	-8.21018
DRAXIN	-1.36571	-8.80985
LINC00152	-1.77847	-11.9052
WARS	-1.13	-10.9902
RP11-562F9.2	-3.27728	-8.29885
LCP1	3.0334591440226	-5.48106
NES	-1.29777	-3.63373
ECH1	1.17142957457228	0.409020880469735
MT-ND4L	-1.21357	-11.6438
TNFRSF8	-5.84981	-7.95073
MANBA	2.43791167125007	2.65376699401428
IDH3G	1.05864445395398	1.0309318112141
PFKL	0.897810430637103	0.158489232154621
CORO1B	1.0815513916312	-0.11096
VCL	-1.59344	0.684279517927422
CHAF1A	-1.33937	0.309561310025549
HOMER2	-1.73854	-2.1262
CAMK2N1	2.28417580394839	5.59355050137453
COL18A1	-0.747946	-5.17154
SERINC2	1.46769883958669	3.81278848112236
ARHGAP23	-1.55514	1.40315961345421
SERPING1	1.63752555291255	-3.19179
YWHAH	-0.899118	-0.221741
HOXB7	2.07140104584343	3.25238418282316
BZW2	1.41217232726448	1.92726033361021
DIAPH2	-1.18346	-11.1102
OXA1L	1.11140036164334	2.1393445038272
MVB12A	1.04772951783503	-0.41068
SLC1A5	-1.04353	1.07279695120728
TSTD1	1.10428311749453	-7.97468
RRP15	-1.23563	0.486358221110165
JARID2	-1.49226	-1.69148
MAGED2	1.04160891773641	0.553896981895024
VIM	-1.01251	1.19762750471069
SMUG1	1.04878855928641	0.424255546622145
SERTAD4	-1.895	-1.06953
VAMP7	1.39124048977299	2.59185477561045
LINC00941	-1.72243	-8.01814
STAP2	2.02574684819514	-4.17106
STAC	-2.38848	-4.94891
JPH1	-2.19745	-0.303405
HDHD3	1.66731099287491	0.12252043165344
ZNF385A	1.69934465453551	4.61167988933328
CCND3	1.75789041796236	1.65056360134682
LSM12	-1.33262	-2.58136
RPS6KB2	0.847166931237466	-10.6306
ANKRD1	-3.83258	-6.8397
PIFO	1.97044196863193	-8.64936
B3GALT1	-2.75072	-9.30974
RTN4R	-1.9629	-1.25412
SRM	-0.827637	-1.5499
IGBP1	1.12855843256962	1.87962034141583
FBXL15	1.12166030235797	-1.26068
BDNF	-1.7518	-1.01823
SC5D	1.31907472533039	2.10022699367262
DECR1	1.08020255162985	0.85077250383584
VPS51	0.933283077930073	-3.36451
HEBP1	1.79079095810421	2.18537687583165
RAB38	-1.66744	-8.21886
MIEN1	0.916076751851049	-0.503368
ACADVL	1.18653504187348	3.45820175361947
ITM2C	1.57435912595904	-2.7908
TSPAN2	-2.45615	-3.2879
BCKDK	0.929932337438994	0.897247676545289
GJA1	-1.08061	-13.389
SMAGP	1.32274023299759	-0.74335
WIPF3	-1.79927	-1.64346
EDNRB	2.94767684277787	-7.9682
TBC1D1	1.16718	-0.106861
HMGA2	-0.948631	-2.15046
TMBIM4	1.25779610181771	-0.0849028
ELF3	2.50310801803135	4.76974474772881
SORBS2	-3.22647	-1.35647
CST6	-1.97262	-8.23368
RARRES2	1.79660651356235	-5.85404
MLLT11	1.01589404061538	-5.70682
WSCD1	-2.9096	-8.04513
ICOSLG	-2.0318	-6.03164
GSTZ1	1.07967907239175	-1.2484
ACSF2	3.1319504345435	3.61627991038541
MPC2	2.23541234672472	-0.0215829
2026-03-03	-1.68905	-8.39582
VAMP8	1.04953580845224	-1.06456
DCTN2	0.845053895887912	-0.178711
ANKRD33B	-2.72966	0.983231514523353
FAM213A	1.1182865188655	-11.2954
PSME1	0.854111619804005	0.584654735201427
PLK3	-2.00106	1.33859431382456
VAT1L	-2.49587	-7.88929
PLPP1	2.03383782724976	-1.82022
FAM159B	2.23765853477715	-8.87669
ADI1	0.956877815364013	0.465592572567601
JAKMIP2-AS1	-7.20369	-7.70553
SCGB3A2	-1.14323	-12.0351
CD99	0.492999319789261	0.27012111800751
UQCRC2	0.805158294467241	1.2294794615928
GSPT1	-0.763629	1.61359128904696
DNPH1	0.804711447165232	-0.446292
RAB15	2.01193736937423	-5.19425
LAYN	-1.77164	-5.91015
TAC1	-4.95686	-8.52866
UCHL1	-1.58359	-10.1129
UROS	0.751718313548828	-1.3074
PPP1R14B	-1.04341	-0.410542
C19orf70	0.835854348503055	-10.6663
UTF1	-3.58793	-9.05274
UFC1	1.12101188065139	-0.0202951
PSMG4	-0.948168	-1.41867
SLFN12	-2.11428	-2.76202
RNASEH2C	0.943634766099889	-0.22465
C4orf3	1.25775900580244	1.73938939728602
TTN	-3.47812	-3.1135
GRN	0.953598485737699	1.81140558698791
HMG20B	0.891577583648519	3.39685558719993
ACAA1	1.09556151690779	-1.1979
CRABP2	1.10538512297293	-2.68879
CEBPZ	-0.833561	-0.310246
QARS	0.771019156896175	-10.5696
AP1S2	-1.27467	-0.360068
HBEGF	-3.02454	1.83766934459054
MRPL23	0.890206208461641	-6.54864
SHISA2	-4.59458	-6.35689
RP11-332K15.1	-3.05772	-7.35287
GSTO1	1.73288639318045	0.610612712914598
CYBA	0.808674813793105	-2.47555
RP11-20D14.6	1.54225858577535	-9.40357
COMT	1.00470574022442	2.29382164381436
DPPA4	-1.68786	-12.4114
NDUFB5	0.744640219091206	0.801666813271469
TM7SF2	1.59817759487642	-1.74422
RHOC	1.03189314953691	0.361728029982613
NFASC	-2.97274	-6.81317
STON1-GTF2A1L	-5.71642	-7.72583
C16orf45	-2.37811	-7.94674
AC145124.2	-2.26023	-7.9434
RP5-862P8.2	-3.05383	-7.80273
ATRAID	0.772923111782609	0.775215096689045
TJP1	-0.951655	-1.04008
STXBP6	-2.47873	-2.78975
TOMM40	-0.910169	-1.45467
CTC-254B4.1	-4.74756	-7.19581
MSRB1	0.924813140647263	-2.02827
NOLC1	-1.02822	1.90793671518911
IFFO2	-2.50441	-0.376326
CTC-286N12.1	-4.59275	-7.57786
RP11-554I8.2	-5.22666	-7.62425
VGLL3	-3.16809	1.33362570259794
VSTM1	-6.83385	-7.08604
RP11-54H7.4	-2.80462	-8.0711
ALKBH7	0.734174219700565	-2.22263
SOX3	-3.05055	-7.50817
DSP	0.864945737295814	2.37228326139111
B3GALT5	-3.38349	-3.9347
CTSL	2.24668768349566	2.34289518689684
PRKCDBP	-1.25151	-12.1719
TMEM219	0.639018760115384	-1.23538
DBI	2.85832432939476	-0.261863
SPAG7	0.774110390703766	-0.874664
TIMM44	-0.986625	-1.89036
COL8A1	-5.08349	-3.94261
ACOT7	-0.975331	-2.49739
CCDC141	-3.42466	-10.2438
ARL3	0.638038955450791	-0.0914277
C1orf43	0.69755541263202	2.29704128708952
GAL	-1.30369	-4.73022
PIPOX	-3.27352	-3.74602
CDH1	2.0011791396819	-7.86957
RABAC1	1.00691585348662	-4.47402
LCK	-2.71056	-7.43556
SLC25A4	-1.08969	-2.42781
NPC2	1.13585968294317	0.158887243969213
PFDN4	0.739443323602665	-0.228627
NDUFS7	0.588962184815722	-5.30803
DCXR	0.771028089648931	-1.09368
LAPTM4A	1.11042405897808	0.978559144556094
HIGD2A	0.797847902046533	-1.27099
PTPRN	-2.97958	-0.837023
AHCYL1	0.749512733440768	2.04595615200053
SAT1	1.72528714644383	2.95847884895164
SEC11C	-0.690966	-0.69749
DDT	0.553285595367458	-12.5928
TUSC3	1.02070540845611	-5.94832
MGST3	1.10002043834012	0.712354313540845
FAM71F1	-3.85379	-3.85803
MPST	0.646974593554145	-1.40886
MRPS14	0.673353642779389	-0.466701
MAT2A	-0.629715	-1.35547
LINC01108	-3.64892	-4.78309
ARL2	0.653406560532896	-1.99095
SDHC	0.569567167930817	-1.14249
SLC2A3	-1.12326	-1.158
LY6E	1.00756972426387	-2.19297
KDELR1	0.794785653201389	1.96123673250499
FOXB1	-4.31896	-3.4587
RPS4Y1	1.02035778271384	-12.728
OLFML3	1.71201310659605	-8.67305
TIMM17B	0.61508687532797	0.269855558380756
RBM3	0.824413319493472	1.94045867207661
MED28	0.711442740953569	-1.13899
C9orf16	0.702384389238697	-2.00198
MAMDC2	-5.3819	-4.3506
WNT10B	-4.72927	5.39825451719236
TEX14	-5.34516	-2.1401
DDAH2	0.783479774960553	-3.52694
NDUFB4	0.767924540390333	1.17742842022683
ACTN1	-1.10249	-0.288865
WDR83OS	0.627037238651941	-12.275
G0S2	-5.84111	-8.03213
LRRC17	-5.50177	-2.21689
MMADHC	0.717596535661371	1.12565
ANP32A	0.548212803591598	1.07695275760733
PGLS	0.915055771911997	0.00929962992053261
CHMP2A	0.658960525206724	-0.195805
TRAPPC1	0.685887822311065	-1.29519
TMEM256	0.72274420096922	-1.3093
TCOF1	-0.908352	-0.478483
EIF2AK4	-1.26274	-1.24622
MTHFD2	-1.11543	0.569341410900717
TRIM22	-3.93368	-3.71749
KDELR2	0.764514226249685	2.14911055135353
FKBP8	0.535827553175718	-1.6385
SSR2	0.644980095769661	0.870212201036547
GUK1	0.629219980693417	-1.25731
LSR	-0.790828	-5.69833
DNAJC2	-0.886991	0.220842726353825
CTBP2	-0.870877	0.0585197679588252
PPDPF	1.1775474764307	0.431041534204809
U2SURP	-0.731432	1.94543377449334
PPP4C	0.634534931639283	-0.372644
OSTC	0.532722619761498	-0.127251
DNAJC15	1.0374751302464	-2.09797
SLC7A5	-1.01466	1.05675644926801
PRDX4	1.17898871950992	1.72440622560408
EI24	0.599857208225343	0.117736892266814
HSPB1	0.969221049501984	0.971121792736044
NARS	-0.93078	-11.7942
CKB	-0.78392	-2.11658
GPATCH4	-0.953963	-12.0861
AC090498.1	-0.8195	-12.7422
ERGIC3	0.660208311671285	0.977098766336502
GLTSCR2	0.683799944252268	-12.7684
AKIRIN1	-0.782977	-0.157857
LAMTOR2	0.572484317948623	-0.862791
MIDN	-0.964545	-0.0754055
BRK1	0.560058625736383	0.606264879140718
C19orf60	0.395105758096731	-12.1684
ZYX	-0.967019	0.152203411935681
CUTA	0.5462153596669	-0.261484
SSR4	0.711513767280071	1.33489711008666
CARHSP1	0.720046798688556	-2.97987
SYNCRIP	-0.70274	-0.142493
NDUFB8	0.548627178218123	-2.30414
SEC11A	0.58791799446626	0.68307943451921
DEK	-0.891758	1.2542613621324
ATP6V1F	0.542788024252374	0.259217971644793
HSPA9	-0.822986	2.05007225821831
EIF3L	0.903875034811314	-2.8678
ARPC3	0.843108910136708	0.887930776002156
NDUFB11	0.57547517981693	0.681665812973526
IFITM3	0.679027925159954	1.21841039398542
HSBP1	0.698433944528335	-0.66751
ENAH	-1.13363	-0.601436
STMN1	1.19418209651058	0.0348620930750629
ATP5O	0.484335745103416	-13.1592
EIF3F	0.696758995106318	-0.880888
MDK	1.28989289797067	-7.67591
COPE	0.580353810808314	-0.8973
COX7A2L	0.46272206600391	0.0314857185645738
CCNI	0.97745724699873	1.72709889999314
OCIAD2	-2.00608	-2.42564
SLC25A5	0.933901973731966	1.21462797310634
PFDN5	0.642795480043943	-5.44433
EIF3E	0.780798738305008	1.98848586486612
FSCN1	0.800559335414866	0.632106463550517
ATP5A1	0.752339518580043	-12.4988
SEC62	-0.447012	0.456320206779723
DENR	-0.627665	0.928873974717341
NOP56	-0.911049	0.732827844241051
PRDX2	0.753303150729368	0.4552406230748
ST13	0.682432756025047	1.83470716067125
SRP9	0.403831375531386	0.0394790034102741
EIF3H	0.215865546120487	1.37578192568253
ARPC1A	0.578149462825895	-0.0638751
APRT	0.427174819995965	-0.841908
KRT8	1.28598079665863	-1.6523
SEPW1	0.417767973030822	-13.6264
PPIB	0.563028601643482	-2.95435
EIF3K	0.563671186672143	-0.996135
SLC25A6	1.01798196198206	0.473086185958063
UQCRB	0.73175068107184	-0.211742
MYL9	-1.29078	-5.32895
TUBB2A	-0.864335	-3.26155
SNX3	0.462721300228242	0.71934749165231
CALD1	-1.30614	-1.91472
HNRNPU	-0.637494	1.53374590991476
PSMB5	0.376953397998845	-1.51198
RBM17	-0.558134	-0.781181
TAGLN2	-0.772331	0.393546345176473
BOLA3	-0.71572	-4.2913
ZC3H15	-0.56538	-0.17073
TERF1	-1.09791	-1.89737
COX5B	0.403189432592277	-1.26703
HNRNPAB	-0.765811	-0.884082
UQCR10	0.370236318209644	-3.54186
S100A11	1.52848439464473	1.49777729946742
NCL	-0.743747	0.560569452705943
PSMB6	0.485200369491211	-1.32624
PDLIM7	-1.03414	-0.763504
LDHB	0.559437074331173	-1.68243
TMEM14B	-0.853415	-1.4307
TPM2	-1.19501	-1.41338
DMKN	-0.727545	-4.253
NDUFA4	0.627938251140732	-0.0319906
SMS	-0.803689	1.47527015495784
DDX21	-1.0367	1.90974798020067
FKBP1A	0.468616434828063	-0.0797998
CALM3	0.770474352863959	-3.05296
PCBP1	-0.441598	-9.71128
KRT18	1.10869778889221	-1.95663
SLC25A3	0.381391712076649	0.943485112761016
SRP14	0.537273958732132	-1.29421
COX4I1	0.490693251120232	-0.737827
NPM3	-0.713097	-2.97528
CNN2	-1.08439	-1.33149
POLR2I	-0.378622	-4.63537
POLR2F	-0.6107	-2.80738
HMGN1	0.673910228032811	-1.25779
SEC61G	-0.341659	0.874141381824097
MALAT1	1.79585256748578	2.65581949318731
EIF4G2	-0.674452	0.611488344512426
FLNA	-0.879468	-0.121179
CNIH4	-0.579163	0.582728732031652
HSPE1	-0.560712	-2.95952
SET	-1.08228	0.180921402414628
EIF2S2	-0.397582	0.655816317194672
MARCKSL1	0.732666068235695	-1.33194
CNBP	-0.601549	0.90101686230001
NME1	-0.705172	-0.599247
RPL37A	-0.353386	-17.107
RPL38	-0.377269	-15.7051
RPS21	-0.425849	-15.9541
EEF2	0.554393676815507	1.77589379719264
MT-ND2	-0.483907	-16.9181
TBCA	0.892586261888589	-1.36486
RPL18	0.345663074141393	-16.2537
RPL9	0.312317414411823	-16.4122
RPL36	-0.324323	-16.6612
RTN4	-0.595881	1.28547501653663
DDX18	-0.823623	0.923769092209409
TMA7	-0.399092	-6.99804
RPL35	-0.529652	-17.3703
SLIRP	-0.62055	-1.69142
HNRNPA1	0.947497946924718	0.257069251700238
TCEB2	-0.371076	-14.7258
RPS11	0.110909385362898	-16.1447
RPS27A	0.224725187160788	-17.1243
DYNLL1	0.396955465259858	-0.844638
SERF2	0.205874962041416	-2.56246
PFN1	-0.336316	-1.2243
RPL15	0.14270135100317	-17.2581
BTF3	0.350369563966491	1.06467182362818
RPL10	0.404094679062781	-17.2446
YBX1	-0.632339	0.30618908706377
RPL14	0.47143641686932	-15.946
SNRPF	-0.545205	-2.12122
RPL13A	0.630867933726399	-17.131
ATF4	-0.631108	0.942516673651352
RPL5	0.517926040630335	-15.6828
H3F3A	0.429436294072604	-15.3366
RPL29	0.42934689565732	-16.5667
RPS3A	0.310662597784198	-16.8681
RPS3	0.540625954784649	-16.9644
RPL23A	0.328522621725864	-16.5679
MAD2L2	-0.926336	-2.75828
CALM2	0.860318517881989	-0.230275
RPL7	0.513643164380947	-16.4659
RPL7A	0.841346561162074	-15.9129
USMG5	-0.398294	-14.1276
GAPDH	0.376926265632389	-1.6625
RPL6	0.599709401244054	-15.853
H3F3B	0.327229673115296	-15.1281
LIN28A	-0.813227	-11.3858
EEF1A1	0.50175177147893	-0.273364
RPS6	0.253623150222595	-17.0467
NACA	0.712950918522333	0.451291825495457
TUBB	0.541171994491904	-0.739133
RPL10A	0.632253810694757	-15.9372
RPS4X	0.2368055965697	-16.7202
GSTP1	0.561620442706162	-0.714912
RPL4	0.580728533516285	-15.5117
RPS2	0.44353163217419	-17.9483
OAZ1	0.34312851817733	-1.41347
RPS9	0.315243744990436	-16.4115
MT-ND5	-0.681558	-13.9062
RPSA	0.551613380417417	-15.9912
RPL21	0.460008044319294	-16.685
RPL3	0.745276156221164	-16.5386
CPNE7	-3.32193	2.82970437998953
LINC01420	0.545975816672493	-11.7022
ACSL4	-1.66273	3.31350408524876
TSC22D4	0.975330273067431	1.74264033006561
CST3	0.840935338630999	0.929103103072339
PRSS8	1.39592571478835	-9.29213
TCF25	0.690897142825113	1.20217436386086
IL34	-2.69601	-6.98928
SKIL	-1.24798	-0.744897
PLEKHA6	2.56301242172907	5.06835396404261
RNF181	0.561876675000065	-0.989849
ERVMER34-1	-1.99037	-7.90726
NUFIP2	-1.13814	2.01888243923229
TMEM88	3.43577619440769	-2.37538
CREB3L2	1.11190549556779	2.08286403721065
DESI2	-0.9949	1.14644275473952
NAPRT	1.05906148292357	-1.46144
NAA15	-1.09332	0.0622903867555219
FAM195B	0.5265337790952	-11.5691
G3BP2	-0.881892	0.349523466940728
LCMT1	0.804889381692901	-2.45678
TUBB2B	-0.645243	-8.79503
UXT	0.547345646345199	0.856222319877541
RAB11A	0.544786502942035	0.146414280477469
PUM3	-1.04627	0.177055838132812
NUDT15	-0.891994	-1.24585
GDF3	-2.12735	-8.77382
TRNP1	-2.02976	2.03196172108316
MAP7D2	-2.59876	-2.82971
SNHG15	-1.2115	0.283478616792469
CD164	0.752428196224722	2.6135324501318
GRID2	-2.02661	-7.91103
GNL3	-0.751448	0.920882864595474
LYAR	-0.87752	-0.478429
KLHL42	-1.31396	-0.200853
PLD3	1.08634214309076	1.01441763715923
SLCO3A1	-2.038	0.730392108556707
TMEM63A	-1.22516	-2.30439
NEK6	-1.26687	1.31927689606528
TMEM59	0.819690157622025	2.69646857170871
RBP7	-1.86682	-7.8058
NOC3L	-1.44733	1.68372518409608
F3	-2.50398	-0.384633
LHFPL2	1.03081116376853	1.24073502129937
ATP5G2	0.26751145290713	-14.0097
XPO1	-1.00716	1.19556593481326
EIF6	-0.619991	-1.26479
HSPA4	-0.988418	0.999394022231859
UTP20	-1.49628	0.623692917778933
SDF2L1	0.633894440004161	-2.40055
AP1S1	0.971672879374416	0.503118193940608
PDAP1	-0.434553	-0.763842
MT-ND1	-0.422399	-16.3962
MPP1	1.97172605451775	1.71945271831791
CCNDBP1	0.992367239566173	1.71837824783745
SCCPDH	-1.25628	3.75260541850922
RAC3	-0.705611	-5.07497
GPR157	3.02298218342761	3.55757887642078
SMDT1	0.475050306327729	0.0819102574997643
GBAS	0.90738689275972	-8.96149
ZNF706	0.552595565905418	-0.964905
CD200	-1.09101	-6.73293
OLFM2	-1.31568	-2.06963
TPD52	1.14426390699038	2.63117460482213
PPP1CA	0.41008630209399	-0.954464
GPRC5B	-1.10374	-4.87336
FN1	1.04336969632067	-6.88236
HLA-E	1.27715635066318	4.01402224895795
ANKRD11	-0.857874	0.808964857254644
PHLDA1	-0.730386	-1.27893
GLMP	0.992554188711975	-0.0135358
ATOX1	0.358414179571816	-3.53116
FGFBP3	-1.47204	-4.13004
MYL6B	0.490783194364229	-2.72116
LINC-ROR	-4.67362	-4.71486
GEMIN5	-1.81544	0.543739831063575
EIF4B	0.374945687221798	1.80663617337253
SH3YL1	1.43921748338653	0.876233914192118
TSR3	-0.821654	-3.33711
RGL2	1.39879528676369	0.36376595288133
MMD	1.03978716425655	0.123484744197285
RPS15A	0.380603252255386	-16.3117
SLC7A11	-1.254	0.815031622815467
YWHAG	-0.784297	2.58365437100261
EIF4EBP1	-0.69328	-2.12788
ROCK2	-1.4585	2.91006426864731
RHOU	2.12412662373727	2.63914063670852
NOS1AP	-2.8301	-1.11335
KIAA0040	2.52369237417746	1.93436708430704
DNMT3B	-1.08838	-6.43022
USP53	-1.23953	1.46171086120285
ZFP36L2	-0.814815	-0.951079
PMP22	2.0747594140016	1.26036330912943
PPIC	0.944490169425389	-1.46372
DST	-0.641354	0.994477622303871
MT-ATP8	-1.00673	-9.67285
XXbac-BPG27H4.8	-4.44132	-6.58595
SOX11	-1.66032	-13.0007
FOXF1	5.15200146219136	7.75377968374038
SMAD6	2.0125814262311	0.758954321496357
COX6A1	0.372137812147934	-1.11723
LUZP1	-0.664456	-0.721976
ALDH1B1	-1.5321	-0.336013
RPLP1	-0.268177	-18.3408
FLT1	-1.46338	-6.23249
MFSD12	-1.07526	1.52860546048658
SBF2-AS1	2.23960922023416	1.35859591263577
FAM83G	-1.36292	-1.45435
BEX1	-0.413884	-12.0666
CHID1	0.80426559359838	-1.5859
JMJD1C	-0.86555	1.75749718811602
ZNF639	-1.10389	0.762969467486813
GRSF1	-0.898615	0.777849584912906
CLUH	-1.20049	0.494940741328794
HIBADH	1.27933220861277	2.42734743608995
AGPAT2	0.784591683093948	1.40132270841714
AC074289.1	-2.58039	-7.19954
RAC1	-0.430961	1.66152332564915
GLIPR2	0.956928878365288	-5.85155
TSC22D3	-1.61991	2.96957519193854
PLAUR	-2.07192	4.00457035046655
KIAA0101	0.645293686612135	-11.7705
SH3PXD2A	1.14964498611558	1.86050540556198
FNIP2	1.65570725641693	1.36375545460211
UBE2D2	-0.396102	-1.10277
AP001505.10	-1.88636	-8.26632
RP11-386G11.10	-0.928301	-9.66497
SUCLG1	0.655397203501275	0.921832178948056
PGP	-0.557536	-2.92719
DDOST	0.778947045059137	0.173826382734285
FAM127A	0.654984928527359	-10.8101
SPSB2	1.78802435476436	-1.14143
PTBP2	-1.36467	-0.572699
SEL1L3	-1.68142	0.882352035449176
PLSCR2	-3.40625	-11.7768
GALNT11	1.42076557154807	1.23300335041492
MT2A	-0.790248	1.70276603613712
ADGRG1	4.27174833059378	4.89787834784615
ZDHHC2	-2.07042	-0.318689
PSMA1	0.477890078665877	-0.744316
SDCBP	0.740056580909106	2.7536928284973
PPRC1	-1.00038	1.62777475450943
KPNB1	-0.732931	0.884132008236529
MRPL21	-0.582915	-0.805861
RNF144B	-2.49946	-0.728235
FAM216A	-1.4815	1.82277210005794
TMEM246	-1.5292	-8.33525
TMEM164	1.55714850502082	2.65725923957719
MDN1	-1.10962	0.151124838175605
ATP5F1	0.510114742029633	-12.0517
COL12A1	-0.78959	2.88007584171288
RPS27L	-0.612042	-14.2119
FERMT2	-0.899157	-0.247203
TTC19	-0.867442	0.60306371749923
PPM1N	2.09099755107466	0.262332109262748
CDC42BPA	-1.36822	1.78517470393392
RASGRP2	-2.14744	-4.35754
GULP1	-1.09476	-1.33746
HAS3	-1.6952	-0.777435
CBLB	1.79492412936248	1.29776607930796
ETFB	0.357520709434101	-3.8209
ZNF649	-1.04314	-10.0029
KIAA0368	-1.2098	-9.82867
UBE2K	-0.585263	0.36728358711215
ARHGAP5	-1.25519	1.44935677102845
HSPD1	-0.656321	1.22617959949181
FAM110C	-3.47177	1.52782002249811
DLGAP4	0.526161204423911	-0.146586
ZNF277	1.4993842426484	2.42155690920754
RBBP8	-1.19591	2.04692419993231
MPG	0.576451723238453	-3.8766
RNPS1	-0.466764	-0.245562
RP3-512B11.3	1.18694791805108	-8.55843
RALBP1	0.660491766259191	-0.608014
SERBP1	-0.466379	0.0671893117963767
PEMT	0.958129013932485	-0.871327
SNAP23	0.804412031074671	-0.926431
CALCA	-2.70793	-6.96879
CCDC58	-0.888429	-11.2023
ATXN2L	-0.886369	-0.444735
EXTL3	-0.991534	-1.31227
EEF1D	0.359770960976653	-3.15104
SLC1A1	-3.21684	1.34683021066164
TP53I3	0.877616752285272	0.284630989609883
TNC	1.56519807546886	-5.77992
RAB20	-0.995284	0.537420885203832
AFP	-1.26511	-7.72885
LGALSL	-1.29103	-0.0866986
ABLIM1	-1.25125	3.22047928784237
HSBP1L1	2.32214538878836	4.29333449898046
CTD-2142D14.1	-2.81099	-6.83171
ZNF850	-1.57347	-4.58015
STS	2.69844184229339	3.94734925418437
PDLIM3	-2.30706	-2.70985
SLC6A15	-2.0421	-8.06003
STK33	-1.82273	-6.46781
NGF	-2.3463	-9.46474
CMSS1	-0.759288	-0.942404
DNAJB6	-0.528032	-0.267698
AEN	-1.02483	-1.2651
GNB1	-0.830388	0.686723436837844
DLGAP1-AS2	-2.02728	-0.294489
NUAK2	-1.37715	-1.42458
AP002856.5	-2.78014	-6.68015
MT1G	-0.700743	-10.6314
NTN1	-2.68521	-3.51985
TARS	-0.896088	-11.1812
GDF15	-1.6439	0.900481882237278
WDYHV1	1.23033960906999	-8.09239
IL17RC	1.84512132662254	-0.054594
FERMT1	-1.39594	1.20340100741799
TEAD2	0.570769850030586	-8.15523
NUP50-AS1	1.4723355128723	-7.65773
TIMP3	-1.66421	0.42996782298088
SYT14	-1.85995	-7.41188
ANP32B	0.42391784334807	1.91856821795482
PON2	0.949400535595581	3.96880032231201
STK24	-1.12205	-1.30967
KLHL21	-1.54602	1.11509261286617
EIF4G1	-0.614066	0.824381042829504
PARM1	-1.75127	-7.21073
YARS	-0.707852	-11.455
C19orf43	0.314606641491085	-12.9338
NOP58	-0.901789	0.482911447838131
HELLS	-1.38558	-0.126531
RAI14	-0.847971	1.78145
UBL5	-0.249059	-2.52515
SPATA13	-1.82238	-0.140854
NFE2L1	-0.82589	0.762876861717825
GAN	-1.42843	-0.797087
UCP2	0.845243854653271	0.76786558713681
GTF3C4	-1.32496	2.05337119928683
RP11-431J24.2	-2.16953	-8.6905
MAK16	-1.03141	0.490674799133545
USP18	2.35151590786979	-3.89269
LINC00707	-3.51418	2.48693815192344
ANGPTL4	3.33205643421892	3.73889821711473
SNTB1	-3.12937	0.378053624177612
WIPF1	1.2655874597445	2.37764379755812
ECHDC2	1.43212655346058	2.23956807937143
DYNLL2	-1.03164	-0.256155
SALL2	-1.29663	-9.21992
LECT1	-1.35919	-8.47787
RP11-573D15.8	-2.33314	-7.30281
MAPK6	-0.949337	0.518695051777158
FAM150B	-2.67445	-6.85409
DCTN3	0.589713863175017	-0.828462
NFYB	-0.934897	0.349196332918919
ANK2	-1.76355	-6.94049
CENPU	-0.966677	-2.47098
CDV3	-0.921364	1.64162781477785
SACS	-1.50112	1.58311305059838
AKR7A2	0.665452294927566	0.124344355314363
BRINP1	-1.65404	-8.15157
SHC1	-0.849846	-0.794736
CYCS	-0.367706	0.257690847687327
CEBPD	2.77259613980279	4.36749508921007
XPO5	-1.10843	0.704384594838993
SLC43A3	-1.62843	5.49207713348582
FTL	-0.550386	-2.14683
SLC4A7	-1.16618	0.904738174255685
SAV1	-1.07701	0.729415063124262
CBR4	0.772886417182817	-1.94969
LMCD1	-2.01074	-2.8314
DTWD2	-1.77818	0.174780518726645
ME2	-1.5467	0.23860378255665
SRF	-1.1004	0.179580381689839
LSM4	0.346734132745746	-1.40294
FAM124A	-1.56207	-4.91786
PEX16	0.9804171102882	0.543582586492895
MYO1E	-1.03455	3.91764429827239
COL9A3	-0.925458	-5.17947
VEGFA	-1.36694	3.19598312921898
FAM127B	0.665925739679909	-10.1249
PLXNA2	1.18880786062254	0.12146940175581
GPR143	-1.684	-3.26932
MAGI3	1.59855026395924	1.73395511267287
KNOP1	-0.701506	-2.65195
DMD	2.1975787168574	5.89632290060048
ZNF580	0.722252731041828	0.744248768026238
SH3D19	-0.868851	-0.00283135
MAPK3	0.989540833843329	0.392650357013392
TGM2	4.99058819045104	7.98895131785825
HSPB8	1.45824052411651	1.50156156462637
ATAD3B	-0.802108	-1.39558
PPP2CB	-0.889275	0.597059816155554
PEF1	0.695271083378082	-0.880389
PTS	0.910141005956298	-0.132045
SCRN1	-1.0874	1.72683387002549
THOC6	0.643015172651496	0.0345088656624766
RAB4A	0.617934852450444	0.781369767325572
CCDC28B	1.23740827614709	-1.17485
YIPF2	0.786336375231392	-1.78085
EMG1	-0.602626	-1.81552
TAF10	-1.24404	-5.06832
CYFIP2	-0.925892	-6.25876
SIVA1	-0.407535	-1.73464
EIF5B	-0.487414	1.61028288920921
VCAN	-0.506343	-10.2099
FAM46B	-0.644525	-10.2966
WAC-AS1	1.1723171764337	2.46640177909064
PCSK9	-2.06999	2.86019074231359
AXIN1	-1.27423	0.785199072254948
PBX2	0.641436628281033	-0.643053
SH3BGRL	0.85646055604761	0.783582195519115
ATP5G1	-0.781105	-14.2272
C12orf75	-0.886149	0.742886715280082
HN1	-0.398575	-14.1888
UBAP2	-0.956243	0.0603210406265798
PLAU	-1.81044	-5.01104
ARF5	0.666565066718914	-2.4267
SELK	0.45471207186621	-11.6356
LRRC61	0.776990819911905	0.650142836596501
DAB2	1.4310634949852	4.83442572504493
TRDN	-1.43506	-10.0838
PARD6A	-1.2913	-2.30966
ANAPC11	0.336063136160849	-2.25755
EMP1	-2.09992	0.874247198264974
GRB14	-1.61129	-6.73239
DAPK3	-0.841889	-1.02123
SALL3	-1.34709	-8.9749
LMBRD1	1.78997843512728	3.20423650466072
BCAR1	-0.904334	-0.721283
SON	-0.444745	1.4660889918511
SUB1	0.325728982146054	1.12090043271262
ARID3B	-0.887025	-1.90915
POLR3K	-0.66794	-1.30394
KIF5C	-0.990396	-8.96422
TMEM230	0.512414454584675	-1.00734
LRIG3	-2.42606	-3.77812
SURF6	-1.08261	0.670273266433469
JUNB	1.11810389464417	3.51163436260353
ACTR1A	0.579542103929804	1.04366468536103
CRISPLD1	-1.0689	-3.56619
THBS2	-0.841688	-7.25097
RRP1B	-0.895905	-0.326413
FHL3	-0.947646	0.321146052758721
RP11-382A20.3	-0.809112	-11.1865
NIPSNAP3A	1.55741751770633	1.37321607359124
LINC00685	1.19576666878321	-2.78309
ALDH7A1	0.926557850028194	1.77607352390541
HES4	-1.54846	-2.28323
VKORC1L1	-1.01329	1.79502233487464
YY1	-0.753553	1.92214807693847
TXN2	0.472001660170873	-1.10359
RTN2	1.20124757097857	0.389075790771359
PAK1	-0.827552	-1.63658
SMPDL3B	-1.29029	-8.1027
RBM25	-0.561026	1.50546202462939
ARNTL2	-2.16683	1.34079667626996
RP11-511B23.1	-1.57905	-11.509
ACTA2	-3.92186	-7.91506
FXYD7	-3.00424	-3.36159
RFX1	-1.15783	0.385355641337529
PRDM14	-3.41085	-7.57454
RPS7	0.0895463411078934	-16.6721
KIAA1217	1.3757094378009	-1.01456
NR2F6	-0.650066	-0.696402
ACTR1B	0.949982989108337	3.79242894357416
ANXA4	1.47579652996068	4.21124397246914
FAM13C	-3.59717	-2.61183
LDLRAD4	-2.12007	-1.91543
WDR74	-0.685674	-3.41489
SH3BGRL3	0.23566447245221	-1.23239
ZNF281	-1.01348	0.746824523197976
POLRMT	-0.988014	1.46128604831735
C10orf2	-1.48473	-8.56317
TSPAN6	0.744336645360066	-9.82027
TPT1-AS1	1.30424615277032	0.91395967800103
SEPT9	0.469262178326028	-11.2833
MTDH	-0.48746	1.00432132689603
DACT2	-3.03103	-8.50421
TSEN34	0.696793302984083	1.78178391810931
C1orf226	-2.50087	1.79658850986742
CTD-2306M5.1	-1.89529	-8.00953
MCM6	-1.12928	1.81256964024971
WIPI1	1.45954361569258	0.490039093326147
RANBP1	-0.319199	-0.771445
MCAM	-1.62809	-0.506112
ZNF770	-1.02007	1.12361016063623
CLDN10	3.51467049050586	-8.96753
TOX2	-2.3249	1.68688174197161
RP3-467D16.3	-2.27147	-10.8088
FBXW5	0.65341351927374	1.61586086594916
TRADD	1.58833163739473	1.34205656487805
SNRPG	-0.243882	-1.11882
PKDCC	1.3458044432386	-5.06161
SCAMP5	-1.49517	-3.56536
HLA-C	0.901498078162313	3.48629329761912
PRUNE2	-2.49548	-2.65813
INO80D	-1.32295	-0.19241
XPOT	-1.01884	2.53270541482388
TBL1XR1	-1.06955	0.072683297049428
PNRC2	0.464691078669968	1.2227
FDX1	0.790758267631641	0.500085154127231
GPX7	1.05985733080677	-6.22754
LAMP2	1.02241259319854	3.16190065433221
FST	-1.01889	-0.898283
SERPINB1	1.24062460882161	6.42543090196544
PSMG2	0.594709634408841	1.35491959062374
AGRN	-0.814207	2.52860345884374
RP11-132A1.4	-1.95967	-7.68358
RRP12	-1.28649	-0.0291
CXCL14	0.191061688448203	-10.8713
KLHL23	-1.06971	-0.989249
TPT1	0.0649992370088626	0.309063402526503
PIM2	-0.283523	1.40689216547921
ATP2A2	-0.699334	2.79761194728574
RABEPK	-0.869565	0.550146729957247
NACC2	-1.222	0.206076982616056
ZNF787	-1.21646	0.399890901481511
CSNK1A1	-0.570252	-0.685889
SQSTM1	-0.699908	-2.17982
ASCC3	-1.03278	0.523336165325449
SMAD3	-1.41611	1.14812652269548
PRPS1	-0.928496	1.12504012673362
SLC25A14	-0.98302	0.0356500452596844
RPL37	-0.235975	-16.5535
SOX15	-0.383089	-5.71022
BRSK2	-2.70718	0.340029863956002
RBM19	-1.06061	-0.502795
RAP2B	-1.45716	-0.212972
POLR1B	-1.4112	2.10817521803211
MAFG	-0.947293	0.709473506616098
RPL22L1	-0.491821	-13.6236
GNA14	-1.55079	-6.59181
ARL8A	-0.830378	-1.48004
CELF1	-0.657735	1.67791206448973
COX7A1	-1.47614	-5.6283
HILPDA	0.891082830802692	2.69839217010559
FXYD1	-2.20271	-4.29003
UBB	0.20150280467313	-3.45574
ARMCX3	0.812290283799454	2.26517515001036
SRRM1	-0.480461	1.32662180554589
RALA	-0.806924	0.770107106235836
TOMM5	-0.751657	-5.47344
SNX30	-1.49259	1.47526915110233
GLCE	1.38683226237359	0.754873694504796
IER5	-1.53849	2.63291623473944
HSD17B4	0.8987948599633	1.5471461506134
N4BP3	-0.985341	-2.56302
GARS	-0.800742	-11.5135
RAB21	-1.1237	1.23938408302645
CCL26	-1.38502	-1.61763
PPCS	0.710145880651484	1.20767128409892
CALB1	-1.93987	-2.87788
DSC2	0.868365598095105	-0.710936
FXYD6	1.72190228994109	-8.49467
GTPBP4	-0.809765	0.770489873375894
PPL	-1.39157	1.6478089275646
TNFRSF10B	-1.24006	2.63424168690857
PARG	-1.36987	0.598349656578393
BEX2	-1.10213	-11.2154
KLHDC9	1.23731084531772	-3.54843
SLC36A4	0.944040933517903	4.19437136630815
CDC25B	1.45324391303359	1.80601742860581
PVRL3	-0.761454	-9.8511
TSR1	-0.847634	0.377103154193302
CHMP3	0.742511102070657	2.62357145852482
PSAP	0.575692820670439	3.80652732731417
ERRFI1	0.918788828618007	4.77000858096314
DSEL	-0.884408	0.941056704645992
USP36	-1.05825	1.36933763545304
SMIM14	0.919490344514614	1.65271009106607
REEP2	-1.5886	-4.58851
SOCS1	-0.719544	-1.82702
RP11-10O22.1	-2.95528	-7.3094
FAR1	-1.15358	1.44966213047716
DBNL	0.768359807361068	1.73446635118444
ZC3HAV1	-1.54431	1.30779299657881
RPP25	-1.09149	1.33884029243458
IER3	-1.02978	-1.54182
PUS1	-0.868203	-0.0202719
DNAJC4	0.83830851644156	-0.475144
PLXND1	-1.11383	1.47582821490852
CDKN2B	-2.30689	0.932837139113716
FKBP2	0.414602052012428	-8.26373
MRTO4	-0.684483	-0.333067
SDC1	-0.662606	-2.30883
ISYNA1	0.922573647346166	-1.90602
ARID3A	0.677576185774847	-0.172093
HNF4A	-2.09175	-1.68024
LINC00493	0.444237715802442	-11.4671
YPEL2	0.490900136961742	-0.815443
SLC6A8	-1.12976	4.74999481064355
LRRC20	-2.22131	-0.259425
RPL36AL	-0.369067	-15.0491
NAA50	-0.644168	1.73399028557113
TRAC	-2.53435	-5.81782
FAT1	-0.656403	-1.8805
BCL11A	-1.35823	-8.57631
ZNF90	-1.22793	-15.1332
ZFYVE21	0.648096520624718	-2.9627
SPPL2A	0.875278861025685	1.68734090109481
B3GALT5-AS1	-2.6061	-6.87272
SETD2	-1.05185	1.79058853482105
GALNT6	1.41067241506239	-7.88462
AFG3L2	-0.924527	0.0520068017148851
TMEM167A	0.37972752621963	-0.302141
C11orf31	0.360171921448344	-13.0681
GDAP1	-1.6209	0.368657171194903
P4HB	0.427084760535155	-0.470634
LRFN4	-1.23628	-0.589987
OTUD6B	-1.09694	-0.108647
PRSS23	-1.11653	0.609023324863779
NDUFV1	0.492348325837769	0.101709977230447
AGPAT5	-1.06664	1.72315236131891
TNNC1	-2.0984	-3.0471
RIF1	-1.09114	1.94365505288031
DCAF6	0.966854646723914	2.04969276023875
DLGAP1	-2.0115	-6.91466
CNIH3	1.81928820487257	-3.9608
DNAJC19	-0.438853	-1.47036
RP5-940J5.9	-1.16221	-10.1178
PSMD12	-0.865458	1.30303031889008
MRPL52	-0.442306	-2.21501
RBP1	-0.765906	-9.89043
MTPAP	-1.62046	0.142571963471399
ZNF655	-0.920745	1.87915446482343
CCDC53	0.936189145418246	-8.47863
TRMT1	-0.817636	-0.16229
NKAIN1	-1.7507	-1.67778
ABHD12B	-1.15793	-1.48504
EFNB2	-1.04315	-3.06826
RHEB	-0.398152	0.377090471919577
RHPN2	-1.79334	1.63112348169394
SPOCK1	-2.83734	-1.13105
RBPMS2	-0.586642	-3.39034
ZNF219	-0.950979	-3.93075
PLBD1	2.14634789374229	-5.31246
SUMO2	0.1733131350206	-1.81929
CTD-2501M5.1	-2.61146	-7.75058
CNTNAP3	-2.44644	-1.6236
CALR	-0.0401699	-1.48854
PGAM5	-1.14021	1.47406119863945
COMMD8	0.910728806423193	-0.093135
DRAM2	0.87129706065601	1.79169791171208
PAPSS1	1.1796027326345	0.555644159709049
DCTPP1	-0.571062	-1.77399
STRN3	-1.11351	-1.91718
TCEAL3	-1.10064	-4.6679
CCDC81	-2.14607	-6.4591
PTP4A2	-1.40972	1.06925408736175
USP31	-1.58686	-0.841452
NOTCH1	-1.35709	1.34914835072586
DHRS3	-0.617358	0.57306841438865
IMPDH2	0.243876536133002	0.280429969336458
FAM195A	-0.737788	-11.1069
PFN2	0.395319134381834	0.850697472077523
CUEDC1	-1.63874	-0.208675
PHACTR2	-1.13509	-2.16765
MSRB2	0.582262824155962	-0.848551
PCGF5	-0.810306	2.93723055201435
ATP6V0E1	0.414054405906248	1.53768797493219
BRI3	-0.676183	0.780539417450869
NRG1	-0.746794	-2.22767
MT-ND3	-0.34146	-14.6167
CFDP1	0.442222636558292	0.854484144167136
LRRC59	0.424211468853479	-0.211744
TGFB1I1	-1.08143	-1.39194
SCG3	1.38175365443771	-8.31507
C7orf73	0.410834212484871	-12.1743
AQP3	2.32360966290653	5.65489616824696
MCF2L2	-2.68141	-3.70335
HRAS	-0.590169	-1.23615
AZIN1	-0.63579	0.46898273649491
RUNX1T1	-1.47929	-10.2109
SLC3A2	-0.454779	0.733789677295499
PSMB1	0.311633002223995	-0.978766
SHMT2	-0.897513	1.67488737298816
TOR2A	0.939933329362374	0.323479339405585
RIPK1	-1.31569	0.829998305217559
BMP7	1.66277519158319	-5.30589
BBS9	-1.46976	-1.07614
RNF8	-1.2151	-1.01939
SPRY4	-1.23378	-1.07987
ELL2	-1.2864	3.59770025440601
CDK12	-0.851642	0.648921750641036
GRHPR	0.51653055227345	-0.043266
SORL1	1.42555358863197	-2.02772
DNMT3A	-0.990906	-2.1869
OSTF1	0.92065116252253	-0.0285295
AMDHD2	0.951170909780548	-1.90061
METAP2	-0.447683	1.17559516855172
CYHR1	0.833545757012666	0.22716144419478
KTN1	-0.482884	1.72253025895984
TBC1D4	-1.50155	1.59901629322588
LSM6	-0.482191	-2.30107
RDX	0.428305647741511	1.52202575098908
TLK1	-1.10134	-0.448045
GLA	1.69444837266113	3.17364635603464
LINC01137	-1.95603	1.03235885387714
ATP6V1H	0.789677397051929	0.936542321539598
TACSTD2	2.71679469262637	3.94934253625827
PCNA	-0.81189	1.46152701826383
NIT1	0.886393736418347	-0.182298
EPB41L3	1.0276786975274	-4.16695
GOT2	-0.674372	0.309587917958068
CCDC86	-0.817635	-0.745979
RNH1	0.550195716410409	1.0258224195664
ACOT9	-0.823942	3.01467310683593
EIF1AX	-0.495339	0.481256067672791
DLL3	-1.10938	-1.11885
CYBRD1	-1.90579	1.44253279611077
HIPK2	-1.50784	0.862438776985399
PTRHD1	0.433740769788522	-0.791209
LHPP	1.84046569497688	2.61604097983284
SRPX	-1.81017	-5.80675
TXN	-0.328633	0.327959833017714
MAP3K8	1.74700661196174	2.1083554452974
HCFC1R1	0.488358486281328	0.467115136638812
LAMTOR4	0.318087174356096	-1.69646
CA5B	1.92723411354324	4.74044158033217
POLR2L	-0.313427	-2.74953
TYRO3	0.835523191283244	-0.775326
CD81	-0.68348	0.0953788973409592
PITX1	1.63655725159307	0.932094799362388
CASP6	0.903622976073425	-0.120928
RIOK3	-1.06416	2.51877023254153
TRAF3IP2	1.3218831588482	1.15222079449865
RBM39	-0.282837	1.69947804797654
NT5C	0.394436566297192	-0.435049
KHDRBS1	-0.501454	1.3230761159225
FGF18	-1.51292	-3.3058
TFDP1	-0.723498	2.09299884634361
OSBPL10	-0.98372	1.76421707816197
POPDC3	-1.28426	-7.74568
PTMA	0.319789027378784	-0.21564
SLC25A19	-1.00838	-4.69132
CCDC88A	-1.01825	2.59154212014525
YAP1	0.739990073879975	2.16496452777517
MARK1	1.59821755860925	1.41729648790544
STEAP2	-2.42398	-7.01582
CTD-2336O2.1	0.95096066311773	-8.73805
VTI1B	0.350714845017603	-1.97863
OXLD1	0.651394891923791	-1.7128
PAM16	-1.45933	-2.08117
G3BP1	-0.814763	1.25642561055182
CRYAB	-2.74756	-5.12168
PNKD	0.438582352338458	-2.10885
BEX4	0.513335805274943	-10.994
ITGA7	-1.63	-3.93817
WDR3	-1.29572	1.63585024084598
ARMT1	0.847305523409148	-0.760007
UBE2Q1	-0.934328	1.77873267041148
DCAF11	0.779617838675576	-0.679068
ITGA3	-0.876633	2.7281895477828
NUDT11	1.73806931705713	-8.85952
PODXL2	-1.0847	0.888451054368565
ZCCHC11	-1.07413	-10.5814
TINF2	0.904225202140464	1.88108405552336
PRRG4	2.27462377426976	5.2468742656302
FIBP	0.420297609004626	-0.423187
ATF5	-1.26998	-0.80966
SUPT16H	-0.797691	0.413428091612925
RANGAP1	-0.805776	0.114666025036524
BAG5	-1.16827	1.53337852824833
TMED10	0.494674497475602	2.01770726216787
TGFBR3L	-1.55006	-3.2863
SNAP29	0.634111041702318	1.6089553292376
IPO7	-0.761503	3.36178684452226
MAPKAPK3	-0.794125	-0.643162
ITPR3	-1.49459	0.550214373975564
DKC1	-0.687536	1.90584286891562
MTIF3	0.499303653336441	-1.11948
RRM2	-0.778195	-0.938591
PAK1IP1	-1.00468	0.374743038342078
SNAPIN	0.690621784280532	1.11160355742284
PSME3	-0.541329	1.08864401596351
SCAND1	0.228426354315177	-6.47235
NFIB	-1.67979	-0.348027
BAX	-0.463884	-3.20896
MCM4	-0.977173	2.22279954465737
AIM1L	-1.10576	-7.68869
A4GALT	-1.60764	1.78235658319085
C10orf82	1.5344107475724	-4.31465
TMPO	-0.834758	-0.4706
PSMA2	0.325646898536591	-6.27218
BEND3	-1.71738	-1.67095
EOGT	-1.46792	0.140272114213672
ZNF483	-2.42183	-0.0220912
ZNF48	-0.933719	-5.71386
PHLDA3	-0.673838	-1.75381
ARL6IP4	0.272771210234032	-9.69027
ARHGAP28	1.23611849168417	-0.505211
RAB13	-0.692584	-2.96222
PPP1R16B	-1.99083	-7.21755
LRAT	-1.11434	-8.85428
CDC42SE1	0.0744084401982834	-2.12824
TCEB1	-0.287934	-13.297
USP7	-1.01063	1.55572311354047
ARSI	-2.24285	-7.67809
UNC5B	1.01847707444803	-2.00082
PDCD11	-0.834347	0.360133195397972
RAB34	-0.471883	-1.60188
ARPP19	-0.566619	0.250765072340677
USP9X	-0.749886	2.06719159773656
SMG1	-1.02483	1.64956792924792
KIAA1551	0.534197965448395	-10.5164
CDKN1A	-1.12263	2.13831667593384
HPS1	0.645784780864747	0.0141599229499629
NPM1	0.176219268831699	1.17933917353665
ZNF552	1.39310598635637	-0.243124
C9orf129	-2.37162	-6.82223
ARHGDIG	-1.90296	-5.71669
MED11	0.831629683630949	-1.46807
NPAS1	-1.30279	-4.88066
RPL11	0.069723455962178	-17.1436
SPSB4	1.21011980665984	-8.22234
QTRTD1	-1.09775	-8.93282
APC	-1.40969	0.992791855256075
PARK7	0.319986130556014	-1.33894
KDSR	-0.754734	3.00290768170678
BASP1	-0.395823	3.35604556084319
EPDR1	-1.37661	2.67392464039537
SUCO	0.876641655889017	0.681955977285081
TMBIM6	0.476833016423231	2.56027273756678
ALDH2	0.989703504868541	0.442158931926619
TMEM64	1.13140745732184	-0.377814
FAM129A	-1.18204	-7.62843
XPO6	-0.862747	0.606450812177847
NDUFA7	0.613596396235971	-4.23743
GNB2L1	0.0817362563181954	-16.1068
LGI2	-2.85433	-7.98646
SH2B3	-1.12226	0.563165993634188
GCHFR	0.68232167482455	-10.3612
MPP6	-0.836048	0.403398988042731
GART	-0.946668	1.94160012602563
CD24	1.03823339251296	-3.17007
PRADC1	0.880425444485336	-0.158886
IMMP1L	-0.656552	-2.12709
RNF130	-0.842723	-0.0813937
UNC5D	-1.21141	-5.81459
PALD1	-1.44643	-7.91434
ABHD17B	-1.0968	0.0724608547155348
SYPL1	0.628620144587673	2.10817479576185
MBNL1	-1.03336	2.38522206241421
CTDSP1	0.657580253528113	2.03647013538288
C9orf142	0.569567699385517	-10.7835
ECI2	0.664435861706039	0.841545217743823
CD2AP	-0.983719	1.20037382175257
B4GALT6	2.24590848181291	-1.35786
PATZ1	-0.853533	-1.28287
CHRNA5	-1.84665	-1.24877
NUP210	-1.15892	1.80572440960033
CALCB	-0.731887	-7.75774
GPR87	-2.71192	-5.89784
PKP4	-1.00259	-0.288551
SNAPC5	0.71642925937186	-0.834491
AC093673.5	-0.88579	-10.1752
UBE2S	-0.379308	-3.1545
C5orf30	1.68198848083851	-8.66955
PPP2R2A	-0.750553	2.01463419800285
MT-ATP6	-0.259466	-16.9387
C1orf21	1.59404556390475	-0.887941
ZNF589	-1.21069	-1.94481
POP7	-0.400296	-2.03854
ARMCX1	1.32751852914402	-7.72975
SLC38A5	-1.11408	-5.78242
VIL1	-1.59146	-4.74113
ETF1	-0.528653	1.18251302487279
RPP25L	0.749686134401362	-0.657968
FOS	1.13096900622855	6.17028809277888
DNAJC10	-0.785382	1.00885030424049
ERBB4	-2.81455	-9.1449
FBXO9	0.593123548886336	1.45879503059871
PPP1R2	0.769250299902512	1.36666119494325
CCNK	-0.770424	-0.377784
NAV2	1.17440898529104	0.7678391127344
SAC3D1	-0.840056	-0.819384
EIF3A	-0.529229	0.659833409790989
DDX3X	-0.601848	3.02217185345082
TRIOBP	0.615895132930387	1.62609962756734
ZNF426	-1.21826	-0.778901
PHF10	-0.977458	1.05192953223222
CDR2L	-1.25443	-0.229896
ZMYND19	-1.3014	1.40351115151841
DTL	-0.981759	1.74653542423789
PARD3	-0.877607	1.01013833268987
FGF17	-2.5848	-6.95381
CD55	1.64388469847452	9.17801454144851
NMRAL1	0.625249015233649	0.256279232812468
NAPA	0.561987175994875	0.735262797654647
MZT2B	0.336024108108609	-3.28732
ZWILCH	-0.85005	0.543071715618096
DNAJC1	0.782268464618313	1.63736203629085
GMPR2	0.695808787056162	0.886694299030599
DANT1	-1.56955	-7.18659
WNT5A	1.35464783672463	2.04155328184618
COX14	0.419961756455009	-0.810571
HHLA1	-2.28473	-6.908
SRD5A3	0.921634581227486	-0.310752
CERS1	-1.9327	-2.10001
UBR4	-0.707777	1.50652887005917
ST20	0.6166237729407	-0.984286
USP10	-0.836205	1.15287618334568
NAV3	-1.02801	-4.05199
PDPN	2.27800679378991	-8.55628
HNRNPC	0.216223922737854	0.984601056117878
CPT1A	-1.77238	1.43807402920875
MED14	-1.04606	3.18785308563825
TLK2	-1.03074	1.31125339098215
CTD-2162K18.4	-1.05081	-8.50942
LINC00665	-0.585284	-1.97804
ZIK1	-1.16271	-7.04932
ZBTB24	-1.09504	-0.00416573
ZNF703	1.10758065589449	3.06974882585362
RP11-390E23.6	1.4869718127553	-7.1603
NUDC	-0.495591	-0.697721
TMEM185A	1.14159898244944	-0.27935
MOB3B	1.45792484582264	0.198210234184191
SLCO5A1	-2.02851	-3.83061
PURB	-0.877071	1.7193793196963
PTPN9	-0.859546	0.671789693279172
BHLHE40	-1.19943	4.29419683727988
COPZ1	0.440154884397099	2.34492704425472
DDX42	-0.68935	0.940853870168055
COX17	-0.425826	-1.20219
PPP2R1A	0.370038387557131	-0.125602
DYNLRB1	0.320984135560648	-1.14192
NOCT	-1.44635	-1.73274
AGO2	-0.917919	1.69770054958559
TNFRSF11B	-2.19014	-1.00772
CALM1	-0.299603	0.580881953484643
PPM1B	-0.640971	-1.09364
SMCHD1	-1.01478	2.36069633887981
MCTS1	0.514582691376942	0.854531230082932
TLE4	0.939634775596724	1.03391811564307
SPRED1	-0.864031	-0.0665648
HIST2H2AC	-0.65964	-10.5344
THAP4	-0.631682	-0.871819
PSMB7	0.28549006717647	0.1620336670538
ATP5I	-0.25551	-13.7988
ALYREF	-0.82244	0.370266464719782
EXOSC9	-1.05462	0.472082876927148
LOXL3	-1.27201	-1.96819
VEZF1	-0.976323	1.4389801456355
SELM	1.33784096036927	-10.9813
TALDO1	0.377384127284483	0.199226716942225
LIMS1	-0.781843	2.41401283130749
IMPA2	0.657631596911616	0.86512011811601
PCSK7	-1.02733	-3.56452
MYL12B	0.393690091575684	1.58060842966773
MYSM1	-1.23385	0.535491810293978
PFAS	-1.09448	0.102333174224668
NSUN2	-0.957557	3.14459677703854
MIR210HG	2.34642180228951	4.61959785840678
SMC6	-0.974399	0.932702286518154
CYB5R3	0.457698447712854	0.622124874235407
COL22A1	-1.41175	-3.82473
TNFRSF21	-0.987766	-2.35139
ZNF280B	-2.94438	1.07993329330006
PDCD4	0.869335446337619	1.68754705095844
C14orf169	-1.60596	-9.29049
ENDOV	0.723642561997155	-0.158621
CLDN1	-2.25506	-0.910741
PRR15	1.92788479044361	-0.0696324
RP11-320N7.2	-1.72416	-7.7595
FAM20A	0.798451246945886	-4.97953
CRTAP	0.545406047090893	1.42190634249188
NAV1	0.887121806903812	-0.0993
LARP1B	-0.917555	1.55571924397019
MAD2L1	-0.711003	-1.13146
RBM26	-0.706068	0.820011007393865
CTXN1	-0.79443	-1.6668
ABALON	-1.37957	-10.1943
SKA3	-0.912908	-1.55266
RFWD3	-0.930327	1.81836332005921
UQCRHL	-0.594901	-0.712384
NUCB1	0.832119043182025	1.8619172536078
PRNP	-0.769829	0.37420629366823
MARS	-0.691917	-10.5325
RNF138	-0.754501	-0.146427
SGCE	1.37152627706532	3.18367890698935
PPFIA1	-1.04803	1.61946327788828
E2F3	-1.01928	0.956432645252605
NDUFB3	0.354480582446976	-0.812773
LRRC47	-0.896522	0.362736074323704
LYN	1.24907599512624	2.1223274029338
ESAM	-1.74262	3.95897070249223
CCDC84	-0.922199	-9.56915
SNX24	0.926412958159822	0.481364144458416
SLC43A1	-1.02626	-0.821347
ALDH1A3	-1.73957	-0.567417
ITSN1	-0.872501	1.78408464583885
NPTN	-0.764622	1.38321380300427
LIMCH1	-0.964235	4.34902309166244
PPP4R3A	-0.979539	1.79235672756338
DPYSL2	-1.37251	1.08854930264443
ZNF814	-0.992351	-1.93911
TACC2	-0.765761	0.0969449276954939
ZNF367	-2.13747	2.96341748101574
LYPD1	-0.291344	-5.47682
RMDN1	0.703135530724628	0.90519491705367
FAM189A2	-1.76908	0.830752899058969
TPM1	-0.107431	-3.9407
PIK3CD	-1.70409	0.819362251469482
EEF1G	0.974761351453212	-8.79707
IPO5	-0.750365	1.5977573400438
GLIS2	-1.56018	1.75444057781702
SMC3	-0.674458	2.18261
UBE2Z	-0.684305	1.60440506010399
ANXA6	0.487968929139063	-3.69379
SIPA1L1	-0.810791	-9.67769
PWAR6	-1.03376	-10.302
NETO1	-1.94447	-6.99239
AC100830.3	-1.02738	-9.39178
GLI2	-1.26344	-0.599607
RP11-457D13.4	-1.49594	-7.23668
GADD45A	-0.796726	-0.271911
RRP1	-0.736547	-2.20221
CUL4A	-0.712056	1.72002974689225
ATP5L	-0.211531	-14.9652
HLA-B	0.659492746877931	4.60726957170898
PRKCQ	-1.82175	-6.18315
RCL1	-1.02649	0.622705997738421
NOP2	-0.784221	-4.86909
UQCC3	-0.568377	-4.1715
LBH	0.111316308699938	-2.4801
OGFOD1	-0.81683	1.45413654982696
CASC15	-1.45764	-3.38654
NUAK1	-1.40699	-0.365496
ZNF423	-0.987427	-9.0312
CCDC181	-1.4587	-2.06465
DROSHA	-0.872928	1.83590409414549
ALDH6A1	0.884719951086422	2.10030574220819
COA5	0.592495289174316	0.280396645611534
CHD1	-0.89569	1.46307568109421
RP11-676J15.1	-1.96153	-6.54521
PLPP3	1.16051888084255	0.127280393731801
ATP13A3	-0.985601	2.93095558080259
CTBP1	-0.83225	-0.281601
SMG5	-0.876911	0.472353212166698
ST8SIA4	-2.62487	-9.4201
TANC2	1.61086922927708	5.25941244703517
FASTK	0.517676149209957	-0.20885
ETHE1	0.911515076997118	2.64857292318794
SEMA3A	-1.74029	-6.04181
RAB11B-AS1	1.19498	-1.43504
RFXANK	0.587399284409288	-1.71842
ALAD	0.477285315109814	-0.454711
MAPK8IP1	-1.2312	-5.06439
ULK1	1.08972602257319	4.41020265968481
TRMT61A	-0.866791	-1.7012
ERP29	0.396134107745381	-0.357242
NDUFB10	0.314530694339039	-1.01507
AGPAT3	-1.27855	0.630731520865132
HIP1	-1.09026	-0.352274
LMAN2	0.425192821975171	-1.19306
TMEM209	-1.13815	1.53945906300568
HN1L	-0.548206	-11.6323
SNX17	0.471492270740226	0.741966814454912
PELP1	-0.709461	0.442871554730895
PPP1R7	0.587759559947601	0.207533304518252
RP11-792A8.4	0.949887883019287	-8.44062
XRCC2	-1.22001	1.66396965352118
BNIP3L	0.701298474098673	6.0692228061884
NOL9	-1.15064	-0.444699
GABARAP	0.973085776282862	-2.62471
TPM3	-0.464204	1.46534651306188
SYNGR3	-1.60083	0.523337564409521
PLP2	-0.956199	4.37451828945779
YIPF3	0.515080494081743	0.416015104396023
ZNF239	-1.61922	0.762345933764934
MRPL43	0.386044673630946	-1.29757
CSAD	1.51542145894358	1.84494378231504
AFMID	-1.48501	-0.620103
RBPJ	-0.640371	1.52549501800777
KIF21A	-0.983373	2.55351360078916
ASNS	-0.898289	-2.49652
CAMTA1	0.302786289224593	-0.422931
COL6A2	0.822980366595212	-7.00933
B3GNT2	0.697400803058671	-1.17144
RAB27A	1.11135514688743	3.05566062796101
ORC1	-1.16069	1.01130229706173
GNG4	-1.2089	2.40234239345848
ARPC1B	0.321495940678661	-6.1281
CDK5	0.799657047600834	0.616546349314075
EGR1	0.318975841411394	5.48157265036741
CLPTM1L	-0.84125	2.6987004476609
EPT1	-1.11644	-9.47971
SPIN4	1.61299003470551	2.10490237309691
PRDX5	0.274886227527586	-0.0501604
PSMG3	-0.712495	-0.0456089
SPRY2	-0.963467	-2.23984
LINC00998	0.530961451768031	-10.4021
USP2	-2.59457	-2.20785
EPS8L2	-0.739368	0.986481076030833
ZNF524	1.20859435436248	-0.537284
MIF	-0.363473	-13.0234
RBX1	0.26963440526994	-1.98996
BUD31	-0.317902	-2.06432
CLTB	-0.658837	-1.17173
GSN	0.84055641873825	0.760438764613012
ZNF44	1.00650259215976	-0.0957137
RPS28	-0.101584	-16.5732
MIR503HG	-1.56912	1.60422570422502
NRIP3	-2.0261	4.25462839341744
LIN7B	1.44914253356703	-2.39113
PMF1	0.439800534614216	-0.851936
MRPL40	0.411837441040337	-0.822885
TRIO	-1.06036	2.78253518342381
TTC9C	0.662350562615959	1.65980402977572
GYPC	1.12675660336528	-10.7805
FHOD1	-1.32326	0.163555108206055
TMEM33	-0.871422	0.112169740011374
PTK7	0.91216868034545	-9.33905
APOA2	0.487739643573929	-11.7221
CRIM1	-0.45668	2.50602456417554
PCNXL2	-1.25793	-8.19998
PPP2R3B	-0.972913	-1.92856
ST6GALNAC6	1.03966787199657	-1.77805
RP11-160O5.1	-0.782953	-9.37343
CITED4	-1.03312	4.15321463219488
TRAF7	0.496460000942183	-0.841873
RAP1A	-0.6249	1.26458680691079
TPGS2	0.355764311445322	-0.42159
REPIN1	0.626419255626359	1.54322801188223
TEX10	-0.978994	1.1929301877127
ANKLE2	-0.889439	3.12351056147711
ZBTB21	-1.93689	2.33875745108463
CHST2	-0.952603	-1.59645
PARD3B	-1.06668	0.634702585330443
ARMC10	-0.630917	1.45107690992123
ABHD17A	0.322766381384434	-4.04231
GRPEL2	-0.961311	1.9908929510678
MDH1	0.271922607209032	1.39788050077271
COA3	0.363714915779314	-1.33924
CEP68	-0.906985	-0.259956
SNAPC4	-1.20484	1.59052
ZC3H7B	-0.783401	-0.848238
BCLAF1	-0.648085	1.72449242433539
PPP3CA	-0.751945	-0.450798
OSGIN2	-0.832257	1.07504966924717
STAT6	1.27481592846398	3.72888567162333
FADS3	-0.802014	2.68902787520828
TRIM59	-1.26441	-2.7567
PDCD5	-0.353977	-1.14948
CELF4	-0.525021	-6.25762
HOMEZ	1.46047695944822	2.65746393545881
TRIP13	-0.832374	2.70393026699623
ZNF611	0.870594141618676	-0.238752
UCK2	-0.674591	-0.0661583
CTCF	-0.707361	0.393029701230871
BIK	2.33494382542843	3.87861794223901
BCKDHB	1.31425223242404	0.991331851235278
SLC35F2	-0.987625	-0.191382
NSD1	-0.665482	-0.477331
UBN1	-0.720005	1.23354468961564
MTRNR2L12	-0.665779	-3.15112
HCG18	-0.849105	0.750375689580119
ID3	1.18304178983626	-2.50375
BRIP1	-1.44631	1.74866397186455
RGS16	2.02741902533532	-2.22631
TPI1	0.375560827431088	2.15642618563643
CLN3	0.833488492768758	-4.6317
NCDN	-1.03434	0.861256503970132
SPEN	-1.08198	2.10859394656474
RRN3	-1.06877	2.63745598851933
CHCHD6	-0.811617	-2.2625
RNF44	-0.696235	0.575634654305615
SNU13	-0.275136	-0.354637
AP1AR	-1.09111	2.22088043156064
DNAJC25	-0.872325	2.00865438588839
CYB561D2	0.953706862585098	-5.91587
RP11-803D5.4	-1.49539	-7.12651
FAM57A	-0.930579	-8.93406
FURIN	0.162721847273372	1.53731480233766
ZNF724P	-1.36	-8.83689
UQCRQ	-0.225433	-0.545708
PGM2L1	-0.96322	1.09719144361674
PTCH1	1.46781396509378	-1.54466
NUMBL	-1.04861	1.01293210794423
INHBA	0.0960264576853189	-1.23732
ZNF141	-1.68268	-8.72462
TMEM101	0.978010835883841	0.634381093785569
ATG10	0.442224544429785	-1.02341
ELK3	-0.930678	1.62417667562293
MGEA5	-0.78559	-10.7938
HMGB3	0.370570025182878	-1.88031
TANK	1.03959899582246	2.18301583803094
SGSM3	0.796602675563677	-5.51689
GMPR	1.22052375329146	-4.64959
CDK18	1.72280209304936	3.98167065094118
PTAR1	-0.786898	1.54472672982941
TRIM71	-0.937154	-9.99359
PAFAH1B1	-0.771937	0.719677065429751
RALY	0.369306308708551	-0.542959
NOVA1	-0.608152	-8.71074
PDLIM5	-0.925054	1.49037108130291
OTUD7B	-1.23491	1.25566059559489
FAM198B	-1.29803	-8.94446
EIF2A	0.52537671881043	2.90582973124649
GPI	-0.901969	5.13274462072873
TTC1	-0.565097	0.344038191985292
GTF2H2C	-1.4545	-1.15852
SRRD	-0.729854	-3.05316
SEMA6B	-1.42354	-4.70978
SEPT11	0.238820214633011	-11.1601
NUP153	-0.867286	1.35769414023281
STRBP	-0.727257	0.856397399177239
TPP1	0.999619566711003	4.47060691250312
AP1M2	0.779794659335673	-0.0484825
INO80C	0.555725186452343	0.918735898487587
MYEOV2	-0.333718	-13.3574
NECAP2	0.562441116466094	0.418749708832398
CHCHD5	0.370318834752645	-1.58162
PCYT2	0.589346448030003	-1.03364
ORMDL1	-0.519463	-1.45867
FKBP5	-0.996395	0.600199318301778
TSPAN14	0.409663503945226	1.00147974181693
METTL9	0.393461566367193	-0.291224
SLC35G2	-1.10988	2.78891131477921
TIMM50	-0.41016	-0.360736
FUS	-0.396253	0.519408657060702
LARGE	-0.982917	-8.2749
TMEM189	0.559104751440016	-10.1951
AGFG1	-0.891582	1.26065122730497
LARP4	-0.946764	2.56303277026048
ECI1	-0.652728	-0.795257
RP11-400F19.6	0.985899864093392	-7.9245
ARFGEF1	-0.794128	0.406617039608808
C19orf53	0.319058659169026	-1.53283
ADA	1.43354018028584	1.36455493233779
COMTD1	0.542304	-0.0355204
TMEM248	-0.554437	1.48543233785305
TIMP2	-0.581472	-0.305675
SIRT1	-1.14827	2.05688972679478
GPR19	-1.1101	-5.13979
CARNMT1	-0.941087	0.815732604263954
DAZAP1	-0.564926	-0.307754
ARMCX6	0.591593501678662	-2.82118
WDR36	-0.99241	1.57310361259699
TRABD	0.432455471574094	-1.68347
GSTM4	1.1818925322702	3.65410063285387
EBNA1BP2	-0.467936	0.194441863394766
SUZ12	-0.987402	2.11656577989732
TADA3	0.377581706518486	0.202657153828987
PTCD3	-0.842788	1.27911413428882
DDX1	-0.70763	1.25988406254062
JUN	-0.584234	4.45735744951615
FAM136A	-0.401214	-1.75293
CHTOP	0.364711916107935	1.51495953317322
SSB	-0.620893	-0.38383
GPC6	-0.66008	-9.60614
UTP3	-0.773586	0.405140763784746
CDCA5	-0.763568	-1.54255
SPCS3	0.421364400906104	-0.372393
ZIC5	-2.07818	2.01805825145593
EFNB1	1.02619795833881	-2.54619
CCNJL	-1.12323	-7.62896
MAP2K1	-0.883512	2.01665067742241
MIB2	-0.799151	-1.22817
ORMDL2	0.522997459190815	-1.69145
SLC25A11	0.415972223919218	-0.174199
DDX52	-0.728637	0.571943455356502
ADCK2	-1.12005	-1.64919
DHPS	0.559706740288226	-6.99573
PDGFB	-1.65089	0.927560210376085
NLN	-0.884835	0.845590695239371
B4GALT1	0.914878592327158	1.9820032772986
GPX4	0.182860948674281	-1.01421
MCC	-1.26144	-2.56327
PLEC	-0.743019	3.09954286875675
PCDH19	-1.69498	-10.375
ZMYM4	-0.966333	0.838761883584774
[truncated: 8,280 more rows]
